# Supplementary material for: Evaluation of the mechanism of Gong Ying San activity on dairy cows mastitis by network pharmacology and metabolomics analysis
Source: PLoS One. 2024 Apr 17;19(4):e0299234. doi: 10.1371/journal.pone.0299234 (PMC11023200; doi:10.1371/journal.pone.0299234)
Supplement: S1 Data — (CSV) [file pone.0299234.s003.csv]

Degree unDir	name	selected	shared name	type				Degree unDir	name	selected	shared name	type
1	A2M	TRUE	A2M					371	MOL000098	FALSE	MOL000098	39
1	ABCB1	TRUE	ABCB1					146	MOL000006	FALSE	MOL000006	37
1	ABCB4	TRUE	ABCB4					96	MOL000422	FALSE	MOL000422	35
3	ACACA	TRUE	ACACA					55	MOL000358	FALSE	MOL000358	34
8	ACHE	FALSE	ACHE					47	MOL000449	FALSE	MOL000449	19
3	ACP3	TRUE	ACP3					36	MOL000173	FALSE	MOL000173	22
1	ACSL3	TRUE	ACSL3					20	MOL000791	FALSE	MOL000791	38
1	ACSL4	TRUE	ACSL4					20	MOL002773	FALSE	MOL002773	9
1	ACSL6	TRUE	ACSL6					20	MOL003095	FALSE	MOL003095	12
3	ADCY2	TRUE	ADCY2					19	MOL004085	FALSE	MOL004085	45
2	ADH1C	TRUE	ADH1C					14	MOL003283	FALSE	MOL003283	23
1	ADIPOQ	TRUE	ADIPOQ					13	MOL003290	FALSE	MOL003290	24
1	ADORA1	TRUE	ADORA1					12	MOL001004	FALSE	MOL001004	1
4	ADRA1A	TRUE	ADRA1A					12	MOL003295	FALSE	MOL003295	25
11	ADRA1B	FALSE	ADRA1B					11	MOL003044	FALSE	MOL003044	11
1	ADRA1D	TRUE	ADRA1D					10	MOL003330	FALSE	MOL003330	31
2	ADRA2A	TRUE	ADRA2A					9	MOL003306	FALSE	MOL003306	26
2	ADRB1	TRUE	ADRB1					8	MOL000394	FALSE	MOL000394	44
18	ADRB2	FALSE	ADRB2					8	MOL000522	FALSE	MOL000522	36
1	AGER	TRUE	AGER					8	MOL003322	FALSE	MOL003322	30
1	AGT	TRUE	AGT					8	MOL003370	FALSE	MOL003370	33
6	AHR	FALSE	AHR					8	MOL004443	FALSE	MOL004443	1
6	AHSA1	FALSE	AHSA1					7	MOL003308	FALSE	MOL003308	27
1	AIF1	TRUE	AIF1					5	MOL002914	FALSE	MOL002914	7
1	AKR1C1	TRUE	AKR1C1					5	MOL003006	FALSE	MOL003006	8
1	AKR1C2	TRUE	AKR1C2					5	MOL003347	FALSE	MOL003347	32
2	AKR1C3	TRUE	AKR1C3					4	MOL000359	TRUE	MOL000359	42
11	AKT1	FALSE	AKT1					4	MOL001494	TRUE	MOL001494	5
1	ALDH3A1	TRUE	ALDH3A1					4	MOL002440	TRUE	MOL002440	43
1	ALOX5	TRUE	ALOX5					4	MOL003036	TRUE	MOL003036	10
1	ALOX5AP	TRUE	ALOX5AP					4	MOL003117	TRUE	MOL003117	13
1	ANGPT1	TRUE	ANGPT1					4	MOL004446	TRUE	MOL004446	2
1	ANXA1	TRUE	ANXA1					3	MOL001495	TRUE	MOL001495	6
1	APOA1	TRUE	APOA1					3	MOL004440	TRUE	MOL004440	4
1	APOA4	TRUE	APOA4					3	MOL008020	TRUE	MOL008020	41
17	AR	FALSE	AR					2	MOL000211	TRUE	MOL000211	29
1	ASIC1	TRUE	ASIC1					2	MOL003128	TRUE	MOL003128	14
1	ASIC2	TRUE	ASIC2					2	MOL003315	TRUE	MOL003315	28
1	ASIC3	TRUE	ASIC3					2	MOL008025	TRUE	MOL008025	40
1	ATP7B	TRUE	ATP7B					1	MOL003014	TRUE	MOL003014
8	BAX	FALSE	BAX					1	MOL003111	TRUE	MOL003111
1	BCHE	TRUE	BCHE					1	MOL003305	TRUE	MOL003305
10	BCL2	FALSE	BCL2
6	BCL2L1	FALSE	BCL2L1
1	BDKRB1	TRUE	BDKRB1
1	BDKRB2	TRUE	BDKRB2
1	BDNF	TRUE	BDNF
6	BIRC5	FALSE	BIRC5
1	BMPR2	TRUE	BMPR2
1	CACNA2D1	TRUE	CACNA2D1
1	CALCA	TRUE	CALCA
1	CAMK2A	TRUE	CAMK2A
1	CASP1	TRUE	CASP1
12	CASP3	FALSE	CASP3
4	CASP7	TRUE	CASP7
6	CASP8	FALSE	CASP8
10	CASP9	FALSE	CASP9
4	CAV1	TRUE	CAV1
1	CCK	TRUE	CCK
1	CCL11	TRUE	CCL11
5	CCL2	FALSE	CCL2
1	CCL3	TRUE	CCL3
1	CCL4	TRUE	CCL4
1	CCL5	TRUE	CCL5
1	CCNA2	TRUE	CCNA2
7	CCNB1	FALSE	CCNB1
7	CCND1	FALSE	CCND1
1	CCR5	TRUE	CCR5
1	CD3E	TRUE	CD3E
6	CD40LG	FALSE	CD40LG
1	CDK5	TRUE	CDK5
7	CDKN1A	FALSE	CDKN1A
5	CHEK1	FALSE	CHEK1
3	CHEK2	TRUE	CHEK2
7	CHRM1	FALSE	CHRM1
6	CHRM2	FALSE	CHRM2
6	CHRM3	FALSE	CHRM3
2	CHRM4	TRUE	CHRM4
1	CHRM5	TRUE	CHRM5
2	CHRNA2	TRUE	CHRNA2
1	CHRNA4	TRUE	CHRNA4
1	CHRNB2	TRUE	CHRNB2
3	CHUK	TRUE	CHUK
3	CLDN4	TRUE	CLDN4
1	CLEC4E	TRUE	CLEC4E
1	CLN6	TRUE	CLN6
1	COL2A1	TRUE	COL2A1
1	CRH	TRUE	CRH
1	CRHR2	TRUE	CRHR2
4	CRP	TRUE	CRP
1	CSF2	TRUE	CSF2
1	CTNNB1	TRUE	CTNNB1
2	CTRB1	TRUE	CTRB1
3	CTSD	TRUE	CTSD
1	Cueurbitaceae	TRUE	Cueurbitaceae	225
1	CX3CR1	TRUE	CX3CR1
1	CXCL1	TRUE	CXCL1
3	CXCL10	TRUE	CXCL10
3	CXCL11	TRUE	CXCL11
4	CXCL2	TRUE	CXCL2
6	CXCL8	FALSE	CXCL8
1	CXCR2	TRUE	CXCR2
1	CXCR3	TRUE	CXCR3
6	CYP1A1	FALSE	CYP1A1
6	CYP1A2	FALSE	CYP1A2
5	CYP1B1	FALSE	CYP1B1
1	CYP27B1	TRUE	CYP27B1
7	CYP3A4	FALSE	CYP3A4
2	Dandelion	TRUE	Dandelion	226
3	DCAF5	TRUE	DCAF5
5	DIO1	FALSE	DIO1
3	DUOX2	TRUE	DUOX2
1	DUSP10	TRUE	DUSP10
3	E2F1	TRUE	E2F1
3	E2F2	TRUE	E2F2
1	EDN1	TRUE	EDN1
1	EFNB1	TRUE	EFNB1
3	EGF	TRUE	EGF
7	EGFR	FALSE	EGFR
1	EGR1	TRUE	EGR1
1	EIF4EBP1	TRUE	EIF4EBP1
4	EIF6	TRUE	EIF6
3	ELK1	TRUE	ELK1
1	EPO	TRUE	EPO
6	ERBB2	FALSE	ERBB2
3	ERBB3	TRUE	ERBB3
9	ESR1	FALSE	ESR1
3	ESR2	TRUE	ESR2
1	F11R	TRUE	F11R
1	F2R	TRUE	F2R
1	F2RL1	TRUE	F2RL1
5	F3	FALSE	F3
7	F7	FALSE	F7
1	FGF2	TRUE	FGF2
1	FGG	TRUE	FGG
1	FN1	TRUE	FN1
19	Forsythiae Fructus	FALSE	Forsythiae Fructus	223
5	Fritillariae?Thunbrgii Bulbus	FALSE	Fritillariae?Thunbrgii Bulbus	221
1	GABBR1	TRUE	GABBR1
13	GABRA1	FALSE	GABRA1
1	GAL	TRUE	GAL
1	GALNS	TRUE	GALNS
1	GATA3	TRUE	GATA3
5	GJA1	FALSE	GJA1
1	GJB1	TRUE	GJB1
1	GNRH1	TRUE	GNRH1
1	GNRHR	TRUE	GNRHR
1	GRM1	TRUE	GRM1
1	GRM5	TRUE	GRM5
4	GSK3B	TRUE	GSK3B
5	GSTM1	FALSE	GSTM1
5	GSTM2	FALSE	GSTM2
8	GSTP1	FALSE	GSTP1
5	HAS2	FALSE	HAS2
3	HIF1A	TRUE	HIF1A
3	HK2	TRUE	HK2
1	HMGB1	TRUE	HMGB1
10	HMOX1	FALSE	HMOX1
1	HOXA10	TRUE	HOXA10
1	HP	TRUE	HP
3	HSF1	TRUE	HSF1
3	HSPB1	TRUE	HSPB1
10	ICAM1	FALSE	ICAM1
1	IDO1	TRUE	IDO1
7	IFNG	FALSE	IFNG
1	IFNL3	TRUE	IFNL3
3	IGF2	TRUE	IGF2
3	IGFBP3	TRUE	IGFBP3
2	IKBKB	TRUE	IKBKB
7	IL10	FALSE	IL10
1	IL13	TRUE	IL13
1	IL15	TRUE	IL15
1	IL17A	TRUE	IL17A
1	IL17RA	TRUE	IL17RA
4	IL1A	TRUE	IL1A
4	IL1B	TRUE	IL1B
1	IL1RN	TRUE	IL1RN
6	IL2	FALSE	IL2
3	IL4	TRUE	IL4
8	IL6	FALSE	IL6
175	Inflammation	FALSE	Inflammation	220
8	INSR	FALSE	INSR
3	IRF1	TRUE	IRF1
1	IRF7	TRUE	IRF7
1	JAK2	TRUE	JAK2
14	KCNH2	FALSE	KCNH2
1	KCNK2	TRUE	KCNK2
3	KDR	TRUE	KDR
1	KLK1	TRUE	KLK1
1	KYNU	TRUE	KYNU
1	LCN2	TRUE	LCN2
1	LEP	TRUE	LEP
17	Lonicerae Japonicae Flos	FALSE	Lonicerae Japonicae Flos	222
1	LSS	TRUE	LSS
2	LTA4H	TRUE	LTA4H
1	LTB4R	TRUE	LTB4R
1	LTF	TRUE	LTF
2	MAP2	TRUE	MAP2
6	MAPK1	FALSE	MAPK1
4	MAPK14	TRUE	MAPK14
2	MAPK8	TRUE	MAPK8
1	MASP2	TRUE	MASP2
4	MCL1	TRUE	MCL1
3	MDM2	TRUE	MDM2
3	MET	TRUE	MET
1	MIF	TRUE	MIF
1	MIR21	TRUE	MIR21
1	MIR217	TRUE	MIR217
1	MIR22	TRUE	MIR22
1	MIR34A	TRUE	MIR34A
10	MMP1	FALSE	MMP1
1	MMP10	TRUE	MMP10
8	MMP2	FALSE	MMP2
3	MMP3	TRUE	MMP3
7	MMP9	FALSE	MMP9
146	MOL000006	FALSE	MOL000006	37
371	MOL000098	FALSE	MOL000098	39
36	MOL000173	FALSE	MOL000173	22
2	MOL000211	TRUE	MOL000211	29
55	MOL000358	FALSE	MOL000358	34
4	MOL000359	TRUE	MOL000359	42
8	MOL000394	FALSE	MOL000394	44
96	MOL000422	FALSE	MOL000422	35
47	MOL000449	FALSE	MOL000449	19
8	MOL000522	FALSE	MOL000522	36
20	MOL000791	FALSE	MOL000791	38
12	MOL001004	FALSE	MOL001004	1
4	MOL001494	TRUE	MOL001494	5
3	MOL001495	TRUE	MOL001495	6
4	MOL002440	TRUE	MOL002440	43
20	MOL002773	FALSE	MOL002773	9
5	MOL002914	FALSE	MOL002914	7
5	MOL003006	FALSE	MOL003006	8
1	MOL003014	TRUE	MOL003014
4	MOL003036	TRUE	MOL003036	10
11	MOL003044	FALSE	MOL003044	11
20	MOL003095	FALSE	MOL003095	12
1	MOL003111	TRUE	MOL003111
4	MOL003117	TRUE	MOL003117	13
2	MOL003128	TRUE	MOL003128	14
14	MOL003283	FALSE	MOL003283	23
13	MOL003290	FALSE	MOL003290	24
12	MOL003295	FALSE	MOL003295	25
1	MOL003305	TRUE	MOL003305
9	MOL003306	FALSE	MOL003306	26
7	MOL003308	FALSE	MOL003308	27
2	MOL003315	TRUE	MOL003315	28
8	MOL003322	FALSE	MOL003322	30
10	MOL003330	FALSE	MOL003330	31
5	MOL003347	FALSE	MOL003347	32
8	MOL003370	FALSE	MOL003370	33
19	MOL004085	FALSE	MOL004085	45
3	MOL004440	TRUE	MOL004440	4
8	MOL004443	FALSE	MOL004443	1
4	MOL004446	TRUE	MOL004446	2
3	MOL008020	TRUE	MOL008020	41
2	MOL008025	TRUE	MOL008025	40
4	MPO	TRUE	MPO
1	MTOR	TRUE	MTOR
1	MUC1	TRUE	MUC1
1	MUC2	TRUE	MUC2
1	MVK	TRUE	MVK
4	MYC	TRUE	MYC
1	MYD88	TRUE	MYD88
3	NCF1	TRUE	NCF1
12	NCOA1	FALSE	NCOA1
30	NCOA2	FALSE	NCOA2
3	NFE2L2	TRUE	NFE2L2
6	NFKBIA	FALSE	NFKBIA
1	NGF	TRUE	NGF
3	NKX3-1	TRUE	NKX3-1
1	NLRP3	TRUE	NLRP3
9	NOS2	FALSE	NOS2
3	NOS3	TRUE	NOS3
3	NPEPPS	TRUE	NPEPPS
1	NPFF	TRUE	NPFF
1	NPPB	TRUE	NPPB
1	NPY5R	TRUE	NPY5R
1	NR1H4	TRUE	NR1H4
7	NR1I2	FALSE	NR1I2
6	NR1I3	FALSE	NR1I3
3	NR3C1	TRUE	NR3C1
8	NR3C2	FALSE	NR3C2
1	NTRK2	TRUE	NTRK2
3	NUF2	TRUE	NUF2
3	ODC1	TRUE	ODC1
3	OPRM1	TRUE	OPRM1
1	OXT	TRUE	OXT
1	PARP1	TRUE	PARP1
3	PCNA	TRUE	PCNA
3	PCOLCE	TRUE	PCOLCE
1	PCSK1	TRUE	PCSK1
1	PCSK2	TRUE	PCSK2
1	PCYT1A	TRUE	PCYT1A
1	PCYT1B	TRUE	PCYT1B
6	PDE3A	FALSE	PDE3A
1	PDE5A	TRUE	PDE5A
1	PDPN	TRUE	PDPN
13	PGR	FALSE	PGR
1	PHOSHPHO1	TRUE	PHOSHPHO1
1	PIK3CG	TRUE	PIK3CG
1	PLA2G4A	TRUE	PLA2G4A
1	PLAA	TRUE	PLAA
3	PLAT	TRUE	PLAT
5	PLAU	FALSE	PLAU
1	PLAUR	TRUE	PLAUR
1	PLD1	TRUE	PLD1
1	PLD2	TRUE	PLD2
5	PON1	FALSE	PON1
3	POR	TRUE	POR
4	PPARA	TRUE	PPARA
3	PPARD	TRUE	PPARD
9	PPARG	FALSE	PPARG
5	PRKCA	FALSE	PRKCA
3	PRKCB	TRUE	PRKCB
1	PRKCD	TRUE	PRKCD
1	PROCR	TRUE	PROCR
5	PSMD3	FALSE	PSMD3
4	PTGER3	TRUE	PTGER3
1	PTGER4	TRUE	PTGER4
4	PTGES	TRUE	PTGES
25	PTGS1	FALSE	PTGS1
35	PTGS2	FALSE	PTGS2
1	PTPN1	TRUE	PTPN1
1	PYGM	TRUE	PYGM
3	RAF1	TRUE	RAF1
3	RASA1	TRUE	RASA1
3	RASSF1	TRUE	RASSF1
6	RB1	FALSE	RB1
9	RELA	FALSE	RELA
1	RORA	TRUE	RORA
1	RORC	TRUE	RORC
3	RUNX1T1	TRUE	RUNX1T1
3	RUNX2	TRUE	RUNX2
11	RXRA	FALSE	RXRA
1	RXRB	TRUE	RXRB
1	S100A8	TRUE	S100A8
1	SCGB1A1	TRUE	SCGB1A1
20	SCN5A	FALSE	SCN5A
1	SDC1	TRUE	SDC1
5	SELE	FALSE	SELE
1	SELENOS	TRUE	SELENOS
1	SERPINA3	TRUE	SERPINA3
1	SERPINC1	TRUE	SERPINC1
3	SERPINE1	TRUE	SERPINE1
1	SH2B3	TRUE	SH2B3
1	SLC22A5	TRUE	SLC22A5
8	SLC2A4	FALSE	SLC2A4
5	SLC6A2	FALSE	SLC6A2
3	SLC6A3	TRUE	SLC6A3
2	SLC6A4	TRUE	SLC6A4
2	SLPI	TRUE	SLPI
1	SOD1	TRUE	SOD1
1	SPINK1	TRUE	SPINK1
3	SPP1	TRUE	SPP1
5	STAT1	FALSE	STAT1
2	STAT3	TRUE	STAT3
1	STS	TRUE	STS
2	SULT2B1	TRUE	SULT2B1
1	TAC1	TRUE	TAC1
1	TACR1	TRUE	TACR1
1	TACR3	TRUE	TACR3
1	TBX21	TRUE	TBX21
1	TEP1	TRUE	TEP1
3	Tetrapanacis Medulla	TRUE	Tetrapanacis Medulla	224
1	TF	TRUE	TF
1	TFAM	TRUE	TFAM
1	TFRC	TRUE	TFRC
1	TGFA	TRUE	TGFA
1	TGFB1	TRUE	TGFB1
3	THBD	TRUE	THBD
1	TIMP1	TRUE	TIMP1
1	TLR2	TRUE	TLR2
1	TLR4	TRUE	TLR4
1	TLR6	TRUE	TLR6
1	TLR9	TRUE	TLR9
10	TNF	FALSE	TNF
1	TNFAIP3	TRUE	TNFAIP3
1	TNFRSF11B	TRUE	TNFRSF11B
1	TNFSF15	TRUE	TNFSF15
6	TOP1	FALSE	TOP1
6	TOP2A	FALSE	TOP2A
7	TP53	FALSE	TP53
1	TP73	TRUE	TP73
1	TREX1	TRUE	TREX1
1	TRPA1	TRUE	TRPA1
1	TRPV1	TRUE	TRPV1
1	TSC2	TRUE	TSC2
1	TSLP	TRUE	TSLP
3	TYR	TRUE	TYR
1	UCN	TRUE	UCN
1	UCN3	TRUE	UCN3
5	VCAM1	FALSE	VCAM1
1	VCP	TRUE	VCP
1	VDR	TRUE	VDR
8	VEGFA	FALSE	VEGFA
1	WDR1	TRUE	WDR1
8	XDH	FALSE	XDH
1	ZFP36	TRUE	ZFP36
