# Supplementary material for: Evaluation of the mechanism of Gong Ying San activity on dairy cows mastitis by network pharmacology and metabolomics analysis
Source: PLoS One. 2024 Apr 17;19(4):e0299234. doi: 10.1371/journal.pone.0299234 (PMC11023200; doi:10.1371/journal.pone.0299234)
Supplement: S2 Data — (XLSX) [file pone.0299234.s004.xlsx]

## Sheet: Sheet1
compound	target	type
Inflammation	TNF	1
Inflammation	CRP	1
Inflammation	IL1B	1
Inflammation	IL6	1
Inflammation	PTGS2	1
Inflammation	TLR2	1
Inflammation	MIF	1
Inflammation	ICAM1	1
Inflammation	IL10	1
Inflammation	CCL2	1
Inflammation	BDNF	1
Inflammation	PPARG	1
Inflammation	TRPV1	1
Inflammation	IL1RN	1
Inflammation	TAC1	1
Inflammation	FGF2	1
Inflammation	PTGES	1
Inflammation	BDKRB2	1
Inflammation	NGF	1
Inflammation	CALCA	1
Inflammation	PTGER4	1
Inflammation	CXCL8	1
Inflammation	TGFB1	1
Inflammation	LEP	1
Inflammation	IFNG	1
Inflammation	ADIPOQ	1
Inflammation	TLR4	1
Inflammation	HMOX1	1
Inflammation	IL17A	1
Inflammation	HMGB1	1
Inflammation	F2RL1	1
Inflammation	MMP9	1
Inflammation	MPO	1
Inflammation	SOD1	1
Inflammation	VEGFA	1
Inflammation	PARP1	1
Inflammation	NLRP3	1
Inflammation	NOS2	1
Inflammation	AHR	1
Inflammation	APOA1	1
Inflammation	AGER	1
Inflammation	TNFSF15	1
Inflammation	CSF2	1
Inflammation	IDO1	1
Inflammation	LTB4R	1
Inflammation	TSLP	1
Inflammation	PLAUR	1
Inflammation	IL13	1
Inflammation	PPARA	1
Inflammation	LCN2	1
Inflammation	TLR9	1
Inflammation	LTF	1
Inflammation	UCN	1
Inflammation	MMP2	1
Inflammation	PROCR	1
Inflammation	SCGB1A1	1
Inflammation	BDKRB1	1
Inflammation	F2R	1
Inflammation	TNFRSF11B	1
Inflammation	TIMP1	1
Inflammation	CXCR3	1
Inflammation	AGT	1
Inflammation	STAT3	1
Inflammation	IL1A	1
Inflammation	AKT1	1
Inflammation	COL2A1	1
Inflammation	ABCB4	1
Inflammation	TF	1
Inflammation	ATP7B	1
Inflammation	SULT2B1	1
Inflammation	GAL	1
Inflammation	OXT	1
Inflammation	TGFA	1
Inflammation	ASIC3	1
Inflammation	PLAA	1
Inflammation	TFRC	1
Inflammation	NPPB	1
Inflammation	WDR1	1
Inflammation	CD3E	1
Inflammation	TP73	1
Inflammation	TNFAIP3	1
Inflammation	CCL3	1
Inflammation	ZFP36	1
Inflammation	PTPN1	1
Inflammation	CCL4	1
Inflammation	CASP1	1
Inflammation	CCL11	1
Inflammation	SLC22A5	1
Inflammation	CCK	1
Inflammation	KYNU	1
Inflammation	SELENOS	1
Inflammation	TSC2	1
Inflammation	TRPA1	1
Inflammation	RORC	1
Inflammation	CLN6	1
Inflammation	MIR34A	1
Inflammation	MIR21	1
Inflammation	ASIC2	1
Inflammation	EFNB1	1
Inflammation	EGR1	1
Inflammation	JAK2	1
Inflammation	IRF7	1
Inflammation	EIF4EBP1	1
Inflammation	EPO	1
Inflammation	IL17RA	1
Inflammation	TBX21	1
Inflammation	CXCL2	1
Inflammation	ANGPT1	1
Inflammation	IFNL3	1
Inflammation	GATA3	1
Inflammation	MIR217	1
Inflammation	EDN1	1
Inflammation	NR1H4	1
Inflammation	MYD88	1
Inflammation	MVK	1
Inflammation	SH2B3	1
Inflammation	MASP2	1
Inflammation	STS	1
Inflammation	DUSP10	1
Inflammation	ASIC1	1
Inflammation	GALNS	1
Inflammation	TREX1	1
Inflammation	UCN3	1
Inflammation	MIR22	1
Inflammation	CHRNA4	1
Inflammation	CRHR2	1
Inflammation	CHRNB2	1
Inflammation	CXCL1	1
Inflammation	CCL5	1
Inflammation	IL15	1
Inflammation	TLR6	1
Inflammation	ANXA1	1
Inflammation	KLK1	1
Inflammation	ABCB1	1
Inflammation	APOA4	1
Inflammation	F11R	1
Inflammation	SDC1	1
Inflammation	NPFF	1
Inflammation	SERPINA3	1
Inflammation	CCR5	1
Inflammation	CAMK2A	1
Inflammation	ADORA1	1
Inflammation	PIK3CG	1
Inflammation	PDE5A	1
Inflammation	SPINK1	1
Inflammation	MUC2	1
Inflammation	CDK5	1
Inflammation	NPY5R	1
Inflammation	PDPN	1
Inflammation	NTRK2	1
Inflammation	OPRM1	1
Inflammation	PCSK1	1
Inflammation	PCSK2	1
Inflammation	CYP1A1	1
Inflammation	PLA2G4A	1
Inflammation	CX3CR1	1
Inflammation	FGG	1
Inflammation	TACR3	1
Inflammation	TACR1	1
Inflammation	ACSL6	1
Inflammation	HP	1
Inflammation	ALOX5	1
Inflammation	S100A8	1
Inflammation	ALOX5AP	1
Inflammation	TFAM	1
Inflammation	ACSL4	1
Inflammation	SERPINC1	1
Inflammation	EGFR	1
Inflammation	KCNK2	1
Inflammation	CXCR2	1
Inflammation	AIF1	1
Inflammation	A2M	1
Inflammation	F3	1
Inflammation	ACSL3	1
Inflammation	MTOR	1
MOL004443	Prostaglandin G/H synthase 1	Prostaglandin G/H synthase 1	PTGS1
MOL004443	Sodium channel protein type 5 subunit alpha	Sodium channel protein type 5 subunit alpha	SCN5A
MOL004443	Prostaglandin G/H synthase 2	Prostaglandin G/H synthase 2	PTGS2
MOL004443	Retinoic acid receptor RXR-alpha	Retinoic acid receptor RXR-alpha	RXRA
MOL004443	CGMP-inhibited 3',5'-cyclic phosphodiesterase A	CGMP-inhibited 3',5'-cyclic phosphodiesterase A	PDE3A
MOL004443	Beta-2 adrenergic receptor	Beta-2 adrenergic receptor	ADRB2
MOL004443	Gamma-aminobutyric acid receptor subunit alpha-1	Gamma-aminobutyric acid receptor subunit alpha-1	GABRA1
MOL004443	Heat shock protein HSP 90	Heat shock protein HSP 90	#N/A
MOL001004	Nitric oxide synthase, inducible	Nitric oxide synthase, inducible	NOS2
MOL001004	Prostaglandin G/H synthase 1	Prostaglandin G/H synthase 1	PTGS1
MOL001004	Androgen receptor	Androgen receptor	AR
MOL001004	Peroxisome proliferator activated receptor gamma	Peroxisome proliferator activated receptor gamma	#N/A
MOL001004	Prostaglandin G/H synthase 2	Prostaglandin G/H synthase 2	PTGS2
MOL001004	Carbonic anhydrase II	Carbonic anhydrase II	#N/A
MOL001004	Heat shock protein HSP 90	Heat shock protein HSP 90	#N/A
MOL001004	mRNA of PKA Catalytic Subunit C-alpha	mRNA of PKA Catalytic Subunit C-alpha	#N/A
MOL001004	Nuclear receptor coactivator 2	Nuclear receptor coactivator 2	NCOA2
MOL001004	Retinoic acid receptor RXR-alpha	Retinoic acid receptor RXR-alpha	RXRA
MOL001004	Acetylcholinesterase	Acetylcholinesterase	ACHE
MOL001004	Progesterone receptor	Progesterone receptor	PGR
MOL001004	Mineralocorticoid receptor	Mineralocorticoid receptor	NR3C2
MOL001004	Glucocorticoid receptor	Glucocorticoid receptor	NR3C1
MOL001004	Nuclear receptor coactivator 1	Nuclear receptor coactivator 1	NCOA1
MOL004446	Estrogen receptor	Estrogen receptor	ESR1
	Coagulation factor Xa	Coagulation factor Xa	#N/A
	Prostaglandin G/H synthase 2	Prostaglandin G/H synthase 2	PTGS2
	Carbonic anhydrase II	Carbonic anhydrase II	#N/A
	DNA topoisomerase II	DNA topoisomerase II	#N/A
	Heat shock protein HSP 90	Heat shock protein HSP 90	#N/A
	Nuclear receptor coactivator 2	Nuclear receptor coactivator 2	NCOA2
MOL000358	Progesterone receptor	Progesterone receptor	PGR
	Nuclear receptor coactivator 2	Nuclear receptor coactivator 2	NCOA2
	Prostaglandin G/H synthase 1	Prostaglandin G/H synthase 1	PTGS1
	Prostaglandin G/H synthase 2	Prostaglandin G/H synthase 2	PTGS2
	Heat shock protein HSP 90	Heat shock protein HSP 90	#N/A
	Phosphatidylinositol-4,5-bisphosphate 3-kinase catalytic subunit, gamma isoform	Phosphatidylinositol-4,5-bisphosphate 3-kinase catalytic subunit, gamma isoform	#N/A
	Potassium voltage-gated channel subfamily H member 2	Potassium voltage-gated channel subfamily H member 2	KCNH2
	mRNA of PKA Catalytic Subunit C-alpha	mRNA of PKA Catalytic Subunit C-alpha	#N/A
	Dopamine D1 receptor	Dopamine D1 receptor	#N/A
	Muscarinic acetylcholine receptor M3	Muscarinic acetylcholine receptor M3	CHRM3
	Muscarinic acetylcholine receptor M1	Muscarinic acetylcholine receptor M1	CHRM1
	Sodium channel protein type 5 subunit alpha	Sodium channel protein type 5 subunit alpha	SCN5A
	Gamma-aminobutyric-acid receptor alpha-2 subunit	Gamma-aminobutyric-acid receptor alpha-2 subunit	#N/A
	Muscarinic acetylcholine receptor M4	Muscarinic acetylcholine receptor M4	CHRM4
	CGMP-inhibited 3',5'-cyclic phosphodiesterase A	CGMP-inhibited 3',5'-cyclic phosphodiesterase A	PDE3A
	5-hydroxytryptamine 2A receptor	5-hydroxytryptamine 2A receptor	#N/A
	Gamma-aminobutyric-acid receptor alpha-5 subunit	Gamma-aminobutyric-acid receptor alpha-5 subunit	#N/A
	Alpha-1A adrenergic receptor	Alpha-1A adrenergic receptor	ADRA1A
	Gamma-aminobutyric-acid receptor alpha-3 subunit	Gamma-aminobutyric-acid receptor alpha-3 subunit	#N/A
	Muscarinic acetylcholine receptor M2	Muscarinic acetylcholine receptor M2	CHRM2
	Alpha-1B adrenergic receptor	Alpha-1B adrenergic receptor	ADRA1B
	Beta-2 adrenergic receptor	Beta-2 adrenergic receptor	ADRB2
	Neuronal acetylcholine receptor subunit alpha-2	Neuronal acetylcholine receptor subunit alpha-2	CHRNA2
	Sodium-dependent serotonin transporter	Sodium-dependent serotonin transporter	SLC6A4
	Mu-type opioid receptor	Mu-type opioid receptor	OPRM1
	Gamma-aminobutyric acid receptor subunit alpha-1	Gamma-aminobutyric acid receptor subunit alpha-1	GABRA1
	Neuronal acetylcholine receptor protein, alpha-7 chain	Neuronal acetylcholine receptor protein, alpha-7 chain	#N/A
	Cytochrome P450-cam	Cytochrome P450-cam	#N/A
	Apoptosis regulator Bcl-2	Apoptosis regulator Bcl-2	BCL2
	Apoptosis regulator BAX	Apoptosis regulator BAX	BAX
	Caspase-9	Caspase-9	CASP9
	Transcription factor AP-1	Transcription factor AP-1	#N/A
	Caspase-3	Caspase-3	CASP3
	Caspase-8	Caspase-8	CASP8
	Protein kinase C alpha type	Protein kinase C alpha type	PRKCA
	Transforming growth factor beta-1	Transforming growth factor beta-1	#N/A
	Serum paraoxonase/arylesterase 1	Serum paraoxonase/arylesterase 1	PON1
	Microtubule-associated protein 2	Microtubule-associated protein 2	MAP2
MOL004440	Mineralocorticoid receptor	Mineralocorticoid receptor	NR3C2
	Glucocorticoid receptor	Glucocorticoid receptor	NR3C1
MOL001494	Prostaglandin G/H synthase 1	Prostaglandin G/H synthase 1	PTGS1
	Prostaglandin G/H synthase 2	Prostaglandin G/H synthase 2	PTGS2
	Nuclear receptor coactivator 2	Nuclear receptor coactivator 2	NCOA2
MOL001495	Prostaglandin G/H synthase 1	Prostaglandin G/H synthase 1	PTGS1
	Nuclear receptor coactivator 2	Nuclear receptor coactivator 2	NCOA2
MOL002914	Prostaglandin G/H synthase 1	Prostaglandin G/H synthase 1	PTGS1
	Prostaglandin G/H synthase 2	Prostaglandin G/H synthase 2	PTGS2
	Heat shock protein HSP 90	Heat shock protein HSP 90	#N/A
	mRNA of PKA Catalytic Subunit C-alpha	mRNA of PKA Catalytic Subunit C-alpha	#N/A
	Nuclear receptor coactivator 2	Nuclear receptor coactivator 2	NCOA2
	Phosphatidylinositol-4,5-bisphosphate 3-kinase catalytic subunit, gamma isoform	Phosphatidylinositol-4,5-bisphosphate 3-kinase catalytic subunit, gamma isoform	#N/A
	Glycogen phosphorylase, muscle form	Glycogen phosphorylase, muscle form	PYGM
	Calmodulin	Calmodulin	#N/A
MOL003006	Prostaglandin G/H synthase 2	Prostaglandin G/H synthase 2	PTGS2
	Carbonic anhydrase II	Carbonic anhydrase II	#N/A
	Gamma-aminobutyric acid receptor subunit alpha-1	Gamma-aminobutyric acid receptor subunit alpha-1	GABRA1
	Dipeptidyl peptidase IV	Dipeptidyl peptidase IV	#N/A
MOL003014	Thrombin	Thrombin	#N/A
	Estrogen receptor	Estrogen receptor	ESR1
	Prostaglandin G/H synthase 2	Prostaglandin G/H synthase 2	PTGS2
MOL002773	RAC-alpha serine/threonine-protein kinase	RAC-alpha serine/threonine-protein kinase	AKT1
	Vascular endothelial growth factor A	Vascular endothelial growth factor A	VEGFA
	Apoptosis regulator Bcl-2	Apoptosis regulator Bcl-2	BCL2
	Caspase-9	Caspase-9	CASP9
	72 kDa type IV collagenase	72 kDa type IV collagenase	MMP2
	Transcription factor AP-1	Transcription factor AP-1	#N/A
	Caspase-3	Caspase-3	CASP3
	Prostaglandin G/H synthase 2	Prostaglandin G/H synthase 2	PTGS2
	Caspase-8	Caspase-8	CASP8
	Interstitial collagenase	Interstitial collagenase	MMP1
	Heme oxygenase 1	Heme oxygenase 1	HMOX1
	Cytochrome P450 3A4	Cytochrome P450 3A4	CYP3A4
	Cytochrome P450 2B1	Cytochrome P450 2B1	#N/A
	Cytochrome P450 1A2	Cytochrome P450 1A2	CYP1A2
	Serum albumin	Serum albumin	#N/A
	Caveolin-1	Caveolin-1	CAV1
	Catenin beta-1	Catenin beta-1	CTNNB1
	Myc proto-oncogene protein	Myc proto-oncogene protein	MYC
	Caspase-7	Caspase-7	CASP7
	Tissue factor	Tissue factor	F3
	Gap junction alpha-1 protein	Gap junction alpha-1 protein	GJA1
	Stromelysin-2	Stromelysin-2	MMP10
MOL003036	Progesterone receptor	Progesterone receptor	PGR
	Nuclear receptor coactivator 2	Nuclear receptor coactivator 2	NCOA2
	Mineralocorticoid receptor	Mineralocorticoid receptor	NR3C2
MOL003044	Nitric oxide synthase, inducible	Nitric oxide synthase, inducible	NOS2
	Prostaglandin G/H synthase 1	Prostaglandin G/H synthase 1	PTGS1
	Estrogen receptor	Estrogen receptor	ESR1
	Androgen receptor	Androgen receptor	AR
	Peroxisome proliferator activated receptor gamma	Peroxisome proliferator activated receptor gamma	#N/A
	Prostaglandin G/H synthase 2	Prostaglandin G/H synthase 2	PTGS2
	Dipeptidyl peptidase IV	Dipeptidyl peptidase IV	#N/A
	Mitogen-activated protein kinase 14	Mitogen-activated protein kinase 14	MAPK14
	Glycogen synthase kinase-3 beta	Glycogen synthase kinase-3 beta	GSK3B
	Heat shock protein HSP 90	Heat shock protein HSP 90	#N/A
	Cell division protein kinase 2	Cell division protein kinase 2	#N/A
	Phosphatidylinositol-4,5-bisphosphate 3-kinase catalytic subunit, gamma isoform	Phosphatidylinositol-4,5-bisphosphate 3-kinase catalytic subunit, gamma isoform	#N/A
	Serine/threonine-protein kinase Chk1	Serine/threonine-protein kinase Chk1	CHEK1
	mRNA of PKA Catalytic Subunit C-alpha	mRNA of PKA Catalytic Subunit C-alpha	#N/A
	Trypsin-1	Trypsin-1	#N/A
	Nuclear receptor coactivator 2	Nuclear receptor coactivator 2	NCOA2
	Nuclear receptor coactivator 1	Nuclear receptor coactivator 1	NCOA1
	Calmodulin	Calmodulin	#N/A
MOL003095	Nitric oxide synthase, inducible	Nitric oxide synthase, inducible	NOS2
	Prostaglandin G/H synthase 1	Prostaglandin G/H synthase 1	PTGS1
	Thrombin	Thrombin	#N/A
	Potassium voltage-gated channel subfamily H member 2	Potassium voltage-gated channel subfamily H member 2	KCNH2
	Estrogen receptor	Estrogen receptor	ESR1
	Androgen receptor	Androgen receptor	AR
	Sodium channel protein type 5 subunit alpha	Sodium channel protein type 5 subunit alpha	SCN5A
	Peroxisome proliferator activated receptor gamma	Peroxisome proliferator activated receptor gamma	#N/A
	Coagulation factor Xa	Coagulation factor Xa	#N/A
	Prostaglandin G/H synthase 2	Prostaglandin G/H synthase 2	PTGS2
	Nitric-oxide synthase, endothelial	Nitric-oxide synthase, endothelial	#N/A
	Voltage-dependent calcium channel subunit alpha-2/delta-1	Voltage-dependent calcium channel subunit alpha-2/delta-1	CACNA2D1
	DNA topoisomerase II	DNA topoisomerase II	#N/A
	Estrogen receptor beta	Estrogen receptor beta	ESR2
	Dipeptidyl peptidase IV	Dipeptidyl peptidase IV	#N/A
	Mitogen-activated protein kinase 14	Mitogen-activated protein kinase 14	MAPK14
	Glycogen synthase kinase-3 beta	Glycogen synthase kinase-3 beta	GSK3B
	Heat shock protein HSP 90	Heat shock protein HSP 90	#N/A
	Serine/threonine-protein kinase Chk1	Serine/threonine-protein kinase Chk1	CHEK1
	Trypsin-1	Trypsin-1	#N/A
	Nuclear receptor coactivator 2	Nuclear receptor coactivator 2	NCOA2
	Nuclear receptor coactivator 1	Nuclear receptor coactivator 1	NCOA1
	Calcium-activated potassium channel subunit alpha 1	Calcium-activated potassium channel subunit alpha 1	#N/A
	Calmodulin	Calmodulin	#N/A
	Beta-2 adrenergic receptor	Beta-2 adrenergic receptor	ADRB2
	Beta-secretase	Beta-secretase	#N/A
MOL003111	Thrombin	Thrombin	#N/A
	Estrogen receptor	Estrogen receptor	ESR1
	Androgen receptor	Androgen receptor	AR
	Carbonic anhydrase II	Carbonic anhydrase II	#N/A
	Dipeptidyl peptidase IV	Dipeptidyl peptidase IV	#N/A
	Heat shock protein HSP 90	Heat shock protein HSP 90	#N/A
	Trypsin-1	Trypsin-1	#N/A
	Nuclear receptor coactivator 2	Nuclear receptor coactivator 2	NCOA2
	Nuclear receptor coactivator 1	Nuclear receptor coactivator 1	NCOA1
MOL003117	Nitric oxide synthase, inducible	Nitric oxide synthase, inducible	NOS2
	Thrombin	Thrombin	#N/A
	Prostaglandin G/H synthase 2	Prostaglandin G/H synthase 2	PTGS2
	Gamma-aminobutyric acid receptor subunit alpha-1	Gamma-aminobutyric acid receptor subunit alpha-1	GABRA1
	Dipeptidyl peptidase IV	Dipeptidyl peptidase IV	#N/A
	Beta-lactamase	Beta-lactamase	#N/A
MOL003128	Androgen receptor	Androgen receptor	AR
	Carbonic anhydrase II	Carbonic anhydrase II	#N/A
MOL000422	Nitric oxide synthase, inducible	Nitric oxide synthase, inducible	NOS2
	Prostaglandin G/H synthase 1	Prostaglandin G/H synthase 1	PTGS1
	Androgen receptor	Androgen receptor	AR
	Peroxisome proliferator activated receptor gamma	Peroxisome proliferator activated receptor gamma	#N/A
	Prostaglandin G/H synthase 2	Prostaglandin G/H synthase 2	PTGS2
	Heat shock protein HSP 90	Heat shock protein HSP 90	#N/A
	Phosphatidylinositol-4,5-bisphosphate 3-kinase catalytic subunit, gamma isoform	Phosphatidylinositol-4,5-bisphosphate 3-kinase catalytic subunit, gamma isoform	#N/A
	mRNA of PKA Catalytic Subunit C-alpha	mRNA of PKA Catalytic Subunit C-alpha	#N/A
	Nuclear receptor coactivator 2	Nuclear receptor coactivator 2	NCOA2
	Dipeptidyl peptidase IV	Dipeptidyl peptidase IV	#N/A
	Trypsin-1	Trypsin-1	#N/A
	Progesterone receptor	Progesterone receptor	PGR
	Thrombin	Thrombin	#N/A
	Muscarinic acetylcholine receptor M1	Muscarinic acetylcholine receptor M1	CHRM1
	Nitric-oxide synthase, endothelial	Nitric-oxide synthase, endothelial	#N/A
	Gamma-aminobutyric-acid receptor alpha-2 subunit	Gamma-aminobutyric-acid receptor alpha-2 subunit	#N/A
	Acetylcholinesterase	Acetylcholinesterase	ACHE
	Sodium-dependent noradrenaline transporter	Sodium-dependent noradrenaline transporter	SLC6A2
	Muscarinic acetylcholine receptor M2	Muscarinic acetylcholine receptor M2	CHRM2
	Alpha-1B adrenergic receptor	Alpha-1B adrenergic receptor	ADRA1B
	Gamma-aminobutyric acid receptor subunit alpha-1	Gamma-aminobutyric acid receptor subunit alpha-1	GABRA1
	DNA topoisomerase II	DNA topoisomerase II	#N/A
	Coagulation factor VII	Coagulation factor VII	F7
	Calmodulin	Calmodulin	#N/A
	Transcription factor p65	Transcription factor p65	RELA
	Inhibitor of nuclear factor kappa-B kinase subunit beta	Inhibitor of nuclear factor kappa-B kinase subunit beta	IKBKB
	RAC-alpha serine/threonine-protein kinase	RAC-alpha serine/threonine-protein kinase	AKT1
	Apoptosis regulator Bcl-2	Apoptosis regulator Bcl-2	BCL2
	Apoptosis regulator BAX	Apoptosis regulator BAX	BAX
	Tumor necrosis factor	Tumor necrosis factor	TNF
	Transcription factor AP-1	Transcription factor AP-1	#N/A
	Activator of 90 kDa heat shock protein ATPase homolog 1	Activator of 90 kDa heat shock protein ATPase homolog 1	AHSA1
	Caspase-3	Caspase-3	CASP3
	Mitogen-activated protein kinase 8	Mitogen-activated protein kinase 8	MAPK8
	Xanthine dehydrogenase/oxidase	Xanthine dehydrogenase/oxidase	XDH
	Interstitial collagenase	Interstitial collagenase	MMP1
	Signal transducer and activator of transcription 1-alpha/beta	Signal transducer and activator of transcription 1-alpha/beta	STAT1
	Cell division control protein 2 homolog	Cell division control protein 2 homolog	#N/A
	Peroxisome proliferator-activated receptor gamma	Peroxisome proliferator-activated receptor gamma	PPARG
	Heme oxygenase 1	Heme oxygenase 1	HMOX1
	Cytochrome P450 3A4	Cytochrome P450 3A4	CYP3A4
	Cytochrome P450 1A2	Cytochrome P450 1A2	CYP1A2
	Cytochrome P450 1A1	Cytochrome P450 1A1	CYP1A1
	Intercellular adhesion molecule 1	Intercellular adhesion molecule 1	ICAM1
	E-selectin	E-selectin	SELE
	Vascular cell adhesion protein 1	Vascular cell adhesion protein 1	VCAM1
	Nuclear receptor subfamily 1 group I member 2	Nuclear receptor subfamily 1 group I member 2	NR1I2
	Cytochrome P450 1B1	Cytochrome P450 1B1	CYP1B1
	Arachidonate 5-lipoxygenase	Arachidonate 5-lipoxygenase	#N/A
	Hyaluronan synthase 2	Hyaluronan synthase 2	HAS2
	Glutathione S-transferase P	Glutathione S-transferase P	GSTP1
	Aryl hydrocarbon receptor	Aryl hydrocarbon receptor	AHR
	26S proteasome non-ATPase regulatory subunit 3	26S proteasome non-ATPase regulatory subunit 3	PSMD3
	Solute carrier family 2, facilitated glucose transporter member 4	Solute carrier family 2, facilitated glucose transporter member 4	SLC2A4
	Nuclear receptor subfamily 1 group I member 3	Nuclear receptor subfamily 1 group I member 3	NR1I3
	Insulin receptor	Insulin receptor	INSR
	Type I iodothyronine deiodinase	Type I iodothyronine deiodinase	DIO1
	Serine/threonine-protein phosphatase 2B catalytic subunit alpha isoform	Serine/threonine-protein phosphatase 2B catalytic subunit alpha isoform	#N/A
	Peroxidase C1A	Peroxidase C1A	#N/A
	Glutathione S-transferase Mu 1	Glutathione S-transferase Mu 1	GSTM1
	Glutathione S-transferase Mu 2	Glutathione S-transferase Mu 2	GSTM2
	Aldo-keto reductase family 1 member C3	Aldo-keto reductase family 1 member C3	AKR1C3
	Antileukoproteinase	Antileukoproteinase	SLPI
MOL000449	Progesterone receptor	Progesterone receptor	PGR
	Mineralocorticoid receptor	Mineralocorticoid receptor	NR3C2
	Nuclear receptor coactivator 2	Nuclear receptor coactivator 2	NCOA2
	Alcohol dehydrogenase 1C	Alcohol dehydrogenase 1C	ADH1C
	Ig gamma-1 chain C region	Ig gamma-1 chain C region	#N/A
	Retinoic acid receptor RXR-alpha	Retinoic acid receptor RXR-alpha	RXRA
	Nuclear receptor coactivator 1	Nuclear receptor coactivator 1	NCOA1
	Prostaglandin G/H synthase 1	Prostaglandin G/H synthase 1	PTGS1
	Prostaglandin G/H synthase 2	Prostaglandin G/H synthase 2	PTGS2
	Alpha-2A adrenergic receptor	Alpha-2A adrenergic receptor	ADRA2A
	Sodium-dependent noradrenaline transporter	Sodium-dependent noradrenaline transporter	SLC6A2
	Sodium-dependent dopamine transporter	Sodium-dependent dopamine transporter	SLC6A3
	Beta-2 adrenergic receptor	Beta-2 adrenergic receptor	ADRB2
	Aldose reductase	Aldose reductase	#N/A
	Urokinase-type plasminogen activator	Urokinase-type plasminogen activator	PLAU
	Leukotriene A-4 hydrolase	Leukotriene A-4 hydrolase	LTA4H
	Amine oxidase [flavin-containing] B	Amine oxidase [flavin-containing] B	#N/A
	Amine oxidase [flavin-containing] A	Amine oxidase [flavin-containing] A	#N/A
	mRNA of PKA Catalytic Subunit C-alpha	mRNA of PKA Catalytic Subunit C-alpha	#N/A
	Chymotrypsinogen B	Chymotrypsinogen B	CTRB1
	Muscarinic acetylcholine receptor M3	Muscarinic acetylcholine receptor M3	CHRM3
	Muscarinic acetylcholine receptor M1	Muscarinic acetylcholine receptor M1	CHRM1
	Beta-1 adrenergic receptor	Beta-1 adrenergic receptor	ADRB1
	Sodium channel protein type 5 subunit alpha	Sodium channel protein type 5 subunit alpha	SCN5A
	5-hydroxytryptamine 2A receptor	5-hydroxytryptamine 2A receptor	#N/A
	Alpha-1A adrenergic receptor	Alpha-1A adrenergic receptor	ADRA1A
	Gamma-aminobutyric-acid receptor alpha-3 subunit	Gamma-aminobutyric-acid receptor alpha-3 subunit	#N/A
	Muscarinic acetylcholine receptor M2	Muscarinic acetylcholine receptor M2	CHRM2
	Alpha-1B adrenergic receptor	Alpha-1B adrenergic receptor	ADRA1B
	Gamma-aminobutyric acid receptor subunit alpha-1	Gamma-aminobutyric acid receptor subunit alpha-1	GABRA1
	Neuronal acetylcholine receptor protein, alpha-7 chain	Neuronal acetylcholine receptor protein, alpha-7 chain	#N/A
MOL000006	Prostaglandin G/H synthase 1	Prostaglandin G/H synthase 1	PTGS1
	Androgen receptor	Androgen receptor	AR
	Prostaglandin G/H synthase 2	Prostaglandin G/H synthase 2	PTGS2
	Heat shock protein HSP 90	Heat shock protein HSP 90	#N/A
	Trypsin-1	Trypsin-1	#N/A
	Nuclear receptor coactivator 2	Nuclear receptor coactivator 2	NCOA2
	mRNA of PKA Catalytic Subunit C-alpha	mRNA of PKA Catalytic Subunit C-alpha	#N/A
	Dipeptidyl peptidase IV	Dipeptidyl peptidase IV	#N/A
	Phosphatidylinositol-4,5-bisphosphate 3-kinase catalytic subunit, gamma isoform	Phosphatidylinositol-4,5-bisphosphate 3-kinase catalytic subunit, gamma isoform	#N/A
	Transcription factor p65	Transcription factor p65	RELA
	Epidermal growth factor receptor	Epidermal growth factor receptor	EGFR
	RAC-alpha serine/threonine-protein kinase	RAC-alpha serine/threonine-protein kinase	AKT1
	Vascular endothelial growth factor A	Vascular endothelial growth factor A	VEGFA
	G1/S-specific cyclin-D1	G1/S-specific cyclin-D1	CCND1
	Bcl-2-like protein 1	Bcl-2-like protein 1	BCL2L1
	Cyclin-dependent kinase inhibitor 1	Cyclin-dependent kinase inhibitor 1	CDKN1A
	Caspase-9	Caspase-9	CASP9
	72 kDa type IV collagenase	72 kDa type IV collagenase	MMP2
	Matrix metalloproteinase-9	Matrix metalloproteinase-9	MMP9
	Mitogen-activated protein kinase 1	Mitogen-activated protein kinase 1	MAPK1
	Interleukin-10	Interleukin-10	IL10
	Retinoblastoma-associated protein	Retinoblastoma-associated protein	RB1
	Cell division protein kinase 4	Cell division protein kinase 4	#N/A
	Tumor necrosis factor	Tumor necrosis factor	TNF
	Transcription factor AP-1	Transcription factor AP-1	#N/A
	Interleukin-6	Interleukin-6	IL6
	Caspase-3	Caspase-3	CASP3
	Cellular tumor antigen p53	Cellular tumor antigen p53	TP53
	NF-kappa-B inhibitor alpha	NF-kappa-B inhibitor alpha	NFKBIA
	Xanthine dehydrogenase/oxidase	Xanthine dehydrogenase/oxidase	XDH
	DNA topoisomerase 1	DNA topoisomerase 1	TOP1
	E3 ubiquitin-protein ligase Mdm2	E3 ubiquitin-protein ligase Mdm2	MDM2
	Amyloid beta A4 protein	Amyloid beta A4 protein	#N/A
	Interstitial collagenase	Interstitial collagenase	MMP1
	Proliferating cell nuclear antigen	Proliferating cell nuclear antigen	PCNA
	Receptor tyrosine-protein kinase erbB-2	Receptor tyrosine-protein kinase erbB-2	ERBB2
	Peroxisome proliferator-activated receptor gamma	Peroxisome proliferator-activated receptor gamma	PPARG
	Heme oxygenase 1	Heme oxygenase 1	HMOX1
	Caspase-7	Caspase-7	CASP7
	Intercellular adhesion molecule 1	Intercellular adhesion molecule 1	ICAM1
	Induced myeloid leukemia cell differentiation protein Mcl-1	Induced myeloid leukemia cell differentiation protein Mcl-1	MCL1
	Baculoviral IAP repeat-containing protein 5	Baculoviral IAP repeat-containing protein 5	BIRC5
	Interleukin-2	Interleukin-2	IL2
	G2/mitotic-specific cyclin-B1	G2/mitotic-specific cyclin-B1	CCNB1
	Tyrosinase	Tyrosinase	TYR
	Interferon gamma	Interferon gamma	IFNG
	Interleukin-4	Interleukin-4	IL4
	DNA topoisomerase 2-alpha	DNA topoisomerase 2-alpha	TOP2A
	Glutathione S-transferase P	Glutathione S-transferase P	GSTP1
	Baculoviral IAP repeat-containing protein 4	Baculoviral IAP repeat-containing protein 4	#N/A
	Solute carrier family 2, facilitated glucose transporter member 4	Solute carrier family 2, facilitated glucose transporter member 4	SLC2A4
	Insulin receptor	Insulin receptor	INSR
	CD40 ligand	CD40 ligand	CD40LG
	Prostaglandin E synthase	Prostaglandin E synthase	PTGES
	Kinetochore protein Nuf2	Kinetochore protein Nuf2	NUF2
	Adenylate cyclase type 2	Adenylate cyclase type 2	ADCY2
	Hepatocyte growth factor receptor	Hepatocyte growth factor receptor	MET
MOL000098	Prostaglandin G/H synthase 1	Prostaglandin G/H synthase 1	PTGS1
	Androgen receptor	Androgen receptor	AR
	Peroxisome proliferator activated receptor gamma	Peroxisome proliferator activated receptor gamma	#N/A
	Prostaglandin G/H synthase 2	Prostaglandin G/H synthase 2	PTGS2
	Heat shock protein HSP 90	Heat shock protein HSP 90	#N/A
	Phosphatidylinositol-4,5-bisphosphate 3-kinase catalytic subunit, gamma isoform	Phosphatidylinositol-4,5-bisphosphate 3-kinase catalytic subunit, gamma isoform	#N/A
	Nuclear receptor coactivator 2	Nuclear receptor coactivator 2	NCOA2
	Dipeptidyl peptidase IV	Dipeptidyl peptidase IV	#N/A
	Aldose reductase	Aldose reductase	#N/A
	Trypsin-1	Trypsin-1	#N/A
	DNA topoisomerase II	DNA topoisomerase II	#N/A
	Thrombin	Thrombin	#N/A
	Potassium voltage-gated channel subfamily H member 2	Potassium voltage-gated channel subfamily H member 2	KCNH2
	Sodium channel protein type 5 subunit alpha	Sodium channel protein type 5 subunit alpha	SCN5A
	Coagulation factor Xa	Coagulation factor Xa	#N/A
	Beta-2 adrenergic receptor	Beta-2 adrenergic receptor	ADRB2
	Stromelysin-1	Stromelysin-1	MMP3
	mRNA of PKA Catalytic Subunit C-alpha	mRNA of PKA Catalytic Subunit C-alpha	#N/A
	Coagulation factor VII	Coagulation factor VII	F7
	Nitric-oxide synthase, endothelial	Nitric-oxide synthase, endothelial	#N/A
	Retinoic acid receptor RXR-alpha	Retinoic acid receptor RXR-alpha	RXRA
	Acetylcholinesterase	Acetylcholinesterase	ACHE
	Gamma-aminobutyric acid receptor subunit alpha-1	Gamma-aminobutyric acid receptor subunit alpha-1	GABRA1
	Amine oxidase [flavin-containing] B	Amine oxidase [flavin-containing] B	#N/A
	Transcription factor p65	Transcription factor p65	RELA
	Epidermal growth factor receptor	Epidermal growth factor receptor	EGFR
	RAC-alpha serine/threonine-protein kinase	RAC-alpha serine/threonine-protein kinase	AKT1
	Vascular endothelial growth factor A	Vascular endothelial growth factor A	VEGFA
	G1/S-specific cyclin-D1	G1/S-specific cyclin-D1	CCND1
	Apoptosis regulator Bcl-2	Apoptosis regulator Bcl-2	BCL2
	Bcl-2-like protein 1	Bcl-2-like protein 1	BCL2L1
	Proto-oncogene c-Fos	Proto-oncogene c-Fos	#N/A
	Cyclin-dependent kinase inhibitor 1	Cyclin-dependent kinase inhibitor 1	CDKN1A
	Eukaryotic translation initiation factor 6	Eukaryotic translation initiation factor 6	EIF6
	Apoptosis regulator BAX	Apoptosis regulator BAX	BAX
	Caspase-9	Caspase-9	CASP9
	Urokinase-type plasminogen activator	Urokinase-type plasminogen activator	PLAU
	72 kDa type IV collagenase	72 kDa type IV collagenase	MMP2
	Matrix metalloproteinase-9	Matrix metalloproteinase-9	MMP9
	Mitogen-activated protein kinase 1	Mitogen-activated protein kinase 1	MAPK1
	Interleukin-10	Interleukin-10	IL10
	Pro-epidermal growth factor	Pro-epidermal growth factor	EGF
	Retinoblastoma-associated protein	Retinoblastoma-associated protein	RB1
	Tumor necrosis factor	Tumor necrosis factor	TNF
	Transcription factor AP-1	Transcription factor AP-1	#N/A
	Interleukin-6	Interleukin-6	IL6
	Cyclin-dependent kinase inhibitor 2A, isoforms 1/2/3	Cyclin-dependent kinase inhibitor 2A, isoforms 1/2/3	#N/A
	Activator of 90 kDa heat shock protein ATPase homolog 1	Activator of 90 kDa heat shock protein ATPase homolog 1	AHSA1
	Caspase-3	Caspase-3	CASP3
	Cellular tumor antigen p53	Cellular tumor antigen p53	TP53
	ETS domain-containing protein Elk-1	ETS domain-containing protein Elk-1	ELK1
	NF-kappa-B inhibitor alpha	NF-kappa-B inhibitor alpha	NFKBIA
	NADPH--cytochrome P450 reductase	NADPH--cytochrome P450 reductase	POR
	Ornithine decarboxylase	Ornithine decarboxylase	ODC1
	Xanthine dehydrogenase/oxidase	Xanthine dehydrogenase/oxidase	XDH
	Caspase-8	Caspase-8	CASP8
	DNA topoisomerase 1	DNA topoisomerase 1	TOP1
	RAF proto-oncogene serine/threonine-protein kinase	RAF proto-oncogene serine/threonine-protein kinase	RAF1
	Superoxide dismutase [Cu-Zn]	Superoxide dismutase [Cu-Zn]	#N/A
	Protein kinase C alpha type	Protein kinase C alpha type	PRKCA
	Interstitial collagenase	Interstitial collagenase	MMP1
	Hypoxia-inducible factor 1-alpha	Hypoxia-inducible factor 1-alpha	HIF1A
	Signal transducer and activator of transcription 1-alpha/beta	Signal transducer and activator of transcription 1-alpha/beta	STAT1
	Protein CBFA2T1	Protein CBFA2T1	RUNX1T1
	Probable E3 ubiquitin-protein ligase HERC5	Probable E3 ubiquitin-protein ligase HERC5	#N/A
	Cell division control protein 2 homolog	Cell division control protein 2 homolog	#N/A
	78 kDa glucose-regulated protein	78 kDa glucose-regulated protein	#N/A
	Receptor tyrosine-protein kinase erbB-2	Receptor tyrosine-protein kinase erbB-2	ERBB2
	Peroxisome proliferator-activated receptor gamma	Peroxisome proliferator-activated receptor gamma	PPARG
	Acetyl-CoA carboxylase 1	Acetyl-CoA carboxylase 1	ACACA
	Heme oxygenase 1	Heme oxygenase 1	HMOX1
	Cytochrome P450 3A4	Cytochrome P450 3A4	CYP3A4
	Cytochrome P450 1A2	Cytochrome P450 1A2	CYP1A2
	Caveolin-1	Caveolin-1	CAV1
	Myc proto-oncogene protein	Myc proto-oncogene protein	MYC
	Tissue factor	Tissue factor	F3
	Gap junction alpha-1 protein	Gap junction alpha-1 protein	GJA1
	Cytochrome P450 1A1	Cytochrome P450 1A1	CYP1A1
	Intercellular adhesion molecule 1	Intercellular adhesion molecule 1	ICAM1
	Interleukin-1 beta	Interleukin-1 beta	IL1B
	C-C motif chemokine 2	C-C motif chemokine 2	CCL2
	E-selectin	E-selectin	SELE
	Vascular cell adhesion protein 1	Vascular cell adhesion protein 1	VCAM1
	Prostaglandin E2 receptor EP3 subtype	Prostaglandin E2 receptor EP3 subtype	PTGER3
	Interleukin-8	Interleukin-8	CXCL8
	Protein kinase C beta type	Protein kinase C beta type	PRKCB
	Baculoviral IAP repeat-containing protein 5	Baculoviral IAP repeat-containing protein 5	BIRC5
	Dual oxidase 2	Dual oxidase 2	DUOX2
	Nitric oxide synthase, endothelial	Nitric oxide synthase, endothelial	NOS3
	Heat shock protein beta-1	Heat shock protein beta-1	HSPB1
	Transforming growth factor beta-1	Transforming growth factor beta-1	#N/A
	Estrogen sulfotransferase	Estrogen sulfotransferase	#N/A
	Maltase-glucoamylase, intestinal	Maltase-glucoamylase, intestinal	#N/A
	Interleukin-2	Interleukin-2	IL2
	Nuclear receptor subfamily 1 group I member 2	Nuclear receptor subfamily 1 group I member 2	NR1I2
	Cytochrome P450 1B1	Cytochrome P450 1B1	CYP1B1
	G2/mitotic-specific cyclin-B1	G2/mitotic-specific cyclin-B1	CCNB1
	Tissue-type plasminogen activator	Tissue-type plasminogen activator	PLAT
	Thrombomodulin	Thrombomodulin	THBD
	Plasminogen activator inhibitor 1	Plasminogen activator inhibitor 1	SERPINE1
	Collagen alpha-1(I) chain	Collagen alpha-1(I) chain	#N/A
	Interferon gamma	Interferon gamma	IFNG
	Arachidonate 5-lipoxygenase	Arachidonate 5-lipoxygenase	#N/A
	Phosphatidylinositol-3,4,5-trisphosphate 3-phosphatase and dual-specificity protein phosphatase PTEN	Phosphatidylinositol-3,4,5-trisphosphate 3-phosphatase and dual-specificity protein phosphatase PTEN	#N/A
	Interleukin-1 alpha	Interleukin-1 alpha	IL1A
	Myeloperoxidase	Myeloperoxidase	MPO
	DNA topoisomerase 2-alpha	DNA topoisomerase 2-alpha	TOP2A
	Neutrophil cytosol factor 1	Neutrophil cytosol factor 1	NCF1
	ATP-binding cassette sub-family G member 2	ATP-binding cassette sub-family G member 2	#N/A
	Hyaluronan synthase 2	Hyaluronan synthase 2	HAS2
	Glutathione S-transferase P	Glutathione S-transferase P	GSTP1
	Nuclear factor erythroid 2-related factor 2	Nuclear factor erythroid 2-related factor 2	NFE2L2
	NAD(P)H dehydrogenase [quinone] 1	NAD(P)H dehydrogenase [quinone] 1	#N/A
	Poly [ADP-ribose] polymerase 1	Poly [ADP-ribose] polymerase 1	#N/A
	Aryl hydrocarbon receptor	Aryl hydrocarbon receptor	AHR
	26S proteasome non-ATPase regulatory subunit 3	26S proteasome non-ATPase regulatory subunit 3	PSMD3
	Solute carrier family 2, facilitated glucose transporter member 4	Solute carrier family 2, facilitated glucose transporter member 4	SLC2A4
	Collagen alpha-1(III) chain	Collagen alpha-1(III) chain	#N/A
	DNA gyrase subunit B	DNA gyrase subunit B	#N/A
	C-X-C motif chemokine 11	C-X-C motif chemokine 11	CXCL11
	C-X-C motif chemokine 2	C-X-C motif chemokine 2	CXCL2
	DDB1- and CUL4-associated factor 5	DDB1- and CUL4-associated factor 5	DCAF5
	Nuclear receptor subfamily 1 group I member 3	Nuclear receptor subfamily 1 group I member 3	NR1I3
	Serine/threonine-protein kinase Chk2	Serine/threonine-protein kinase Chk2	CHEK2
	Insulin receptor	Insulin receptor	INSR
	Claudin-4	Claudin-4	CLDN4
	Peroxisome proliferator-activated receptor alpha	Peroxisome proliferator-activated receptor alpha	PPARA
	Peroxisome proliferator-activated receptor delta	Peroxisome proliferator-activated receptor delta	PPARD
	Heat shock factor protein 1	Heat shock factor protein 1	HSF1
	C-reactive protein	C-reactive protein	CRP
	C-X-C motif chemokine 10	C-X-C motif chemokine 10	CXCL10
	Inhibitor of nuclear factor kappa-B kinase subunit alpha	Inhibitor of nuclear factor kappa-B kinase subunit alpha	CHUK
	Osteopontin	Osteopontin	SPP1
	Runt-related transcription factor 2	Runt-related transcription factor 2	RUNX2
	Ras association domain-containing protein 1	Ras association domain-containing protein 1	RASSF1
	Transcription factor E2F1	Transcription factor E2F1	E2F1
	Transcription factor E2F2	Transcription factor E2F2	E2F2
	Prostatic acid phosphatase	Prostatic acid phosphatase	ACP3
	Cathepsin D	Cathepsin D	CTSD
	Insulin-like growth factor-binding protein 3	Insulin-like growth factor-binding protein 3	IGFBP3
	Insulin-like growth factor II	Insulin-like growth factor II	IGF2
	CD40 ligand	CD40 ligand	CD40LG
	Interferon regulatory factor 1	Interferon regulatory factor 1	IRF1
	Receptor tyrosine-protein kinase erbB-3	Receptor tyrosine-protein kinase erbB-3	ERBB3
	Serum paraoxonase/arylesterase 1	Serum paraoxonase/arylesterase 1	PON1
	Type I iodothyronine deiodinase	Type I iodothyronine deiodinase	DIO1
	Procollagen C-endopeptidase enhancer 1	Procollagen C-endopeptidase enhancer 1	PCOLCE
	Puromycin-sensitive aminopeptidase	Puromycin-sensitive aminopeptidase	NPEPPS
	Hexokinase-2	Hexokinase-2	HK2
	Homeobox protein Nkx-3.1	Homeobox protein Nkx-3.1	NKX3-1
	Ras GTPase-activating protein 1	Ras GTPase-activating protein 1	RASA1
	Peroxidase C1A	Peroxidase C1A	#N/A
	Glutathione S-transferase Mu 1	Glutathione S-transferase Mu 1	GSTM1
	Glutathione S-transferase Mu 2	Glutathione S-transferase Mu 2	GSTM2
MOL000449	Progesterone receptor	Progesterone receptor	PGR
	Mineralocorticoid receptor	Mineralocorticoid receptor	NR3C2
	Nuclear receptor coactivator 2	Nuclear receptor coactivator 2	NCOA2
	Alcohol dehydrogenase 1C	Alcohol dehydrogenase 1C	ADH1C
	Ig gamma-1 chain C region	Ig gamma-1 chain C region	#N/A
	Retinoic acid receptor RXR-alpha	Retinoic acid receptor RXR-alpha	RXRA
	Nuclear receptor coactivator 1	Nuclear receptor coactivator 1	NCOA1
	Prostaglandin G/H synthase 1	Prostaglandin G/H synthase 1	PTGS1
	Prostaglandin G/H synthase 2	Prostaglandin G/H synthase 2	PTGS2
	Alpha-2A adrenergic receptor	Alpha-2A adrenergic receptor	ADRA2A
	Sodium-dependent noradrenaline transporter	Sodium-dependent noradrenaline transporter	SLC6A2
	Sodium-dependent dopamine transporter	Sodium-dependent dopamine transporter	SLC6A3
	Beta-2 adrenergic receptor	Beta-2 adrenergic receptor	ADRB2
	Aldose reductase	Aldose reductase	#N/A
	Urokinase-type plasminogen activator	Urokinase-type plasminogen activator	PLAU
	Leukotriene A-4 hydrolase	Leukotriene A-4 hydrolase	LTA4H
	Amine oxidase [flavin-containing] B	Amine oxidase [flavin-containing] B	#N/A
	Amine oxidase [flavin-containing] A	Amine oxidase [flavin-containing] A	#N/A
	mRNA of PKA Catalytic Subunit C-alpha	mRNA of PKA Catalytic Subunit C-alpha	#N/A
	Chymotrypsinogen B	Chymotrypsinogen B	CTRB1
	Muscarinic acetylcholine receptor M3	Muscarinic acetylcholine receptor M3	CHRM3
	Muscarinic acetylcholine receptor M1	Muscarinic acetylcholine receptor M1	CHRM1
	Beta-1 adrenergic receptor	Beta-1 adrenergic receptor	ADRB1
	Sodium channel protein type 5 subunit alpha	Sodium channel protein type 5 subunit alpha	SCN5A
	5-hydroxytryptamine 2A receptor	5-hydroxytryptamine 2A receptor	#N/A
	Alpha-1A adrenergic receptor	Alpha-1A adrenergic receptor	ADRA1A
	Gamma-aminobutyric-acid receptor alpha-3 subunit	Gamma-aminobutyric-acid receptor alpha-3 subunit	#N/A
	Muscarinic acetylcholine receptor M2	Muscarinic acetylcholine receptor M2	CHRM2
	Alpha-1B adrenergic receptor	Alpha-1B adrenergic receptor	ADRA1B
	Gamma-aminobutyric acid receptor subunit alpha-1	Gamma-aminobutyric acid receptor subunit alpha-1	GABRA1
	Neuronal acetylcholine receptor protein, alpha-7 chain	Neuronal acetylcholine receptor protein, alpha-7 chain	#N/A
MOL000006	Prostaglandin G/H synthase 1	Prostaglandin G/H synthase 1	PTGS1
	Androgen receptor	Androgen receptor	AR
	Prostaglandin G/H synthase 2	Prostaglandin G/H synthase 2	PTGS2
	Heat shock protein HSP 90	Heat shock protein HSP 90	#N/A
	Trypsin-1	Trypsin-1	#N/A
	Nuclear receptor coactivator 2	Nuclear receptor coactivator 2	NCOA2
	mRNA of PKA Catalytic Subunit C-alpha	mRNA of PKA Catalytic Subunit C-alpha	#N/A
	Dipeptidyl peptidase IV	Dipeptidyl peptidase IV	#N/A
	Phosphatidylinositol-4,5-bisphosphate 3-kinase catalytic subunit, gamma isoform	Phosphatidylinositol-4,5-bisphosphate 3-kinase catalytic subunit, gamma isoform	#N/A
	Transcription factor p65	Transcription factor p65	RELA
	Epidermal growth factor receptor	Epidermal growth factor receptor	EGFR
	RAC-alpha serine/threonine-protein kinase	RAC-alpha serine/threonine-protein kinase	AKT1
	Vascular endothelial growth factor A	Vascular endothelial growth factor A	VEGFA
	G1/S-specific cyclin-D1	G1/S-specific cyclin-D1	CCND1
	Bcl-2-like protein 1	Bcl-2-like protein 1	BCL2L1
	Cyclin-dependent kinase inhibitor 1	Cyclin-dependent kinase inhibitor 1	CDKN1A
	Caspase-9	Caspase-9	CASP9
	72 kDa type IV collagenase	72 kDa type IV collagenase	MMP2
	Matrix metalloproteinase-9	Matrix metalloproteinase-9	MMP9
	Mitogen-activated protein kinase 1	Mitogen-activated protein kinase 1	MAPK1
	Interleukin-10	Interleukin-10	IL10
	Retinoblastoma-associated protein	Retinoblastoma-associated protein	RB1
	Cell division protein kinase 4	Cell division protein kinase 4	#N/A
	Tumor necrosis factor	Tumor necrosis factor	TNF
	Transcription factor AP-1	Transcription factor AP-1	#N/A
	Interleukin-6	Interleukin-6	IL6
	Caspase-3	Caspase-3	CASP3
	Cellular tumor antigen p53	Cellular tumor antigen p53	TP53
	NF-kappa-B inhibitor alpha	NF-kappa-B inhibitor alpha	NFKBIA
	Xanthine dehydrogenase/oxidase	Xanthine dehydrogenase/oxidase	XDH
	DNA topoisomerase 1	DNA topoisomerase 1	TOP1
	E3 ubiquitin-protein ligase Mdm2	E3 ubiquitin-protein ligase Mdm2	MDM2
	Amyloid beta A4 protein	Amyloid beta A4 protein	#N/A
	Interstitial collagenase	Interstitial collagenase	MMP1
	Proliferating cell nuclear antigen	Proliferating cell nuclear antigen	PCNA
	Receptor tyrosine-protein kinase erbB-2	Receptor tyrosine-protein kinase erbB-2	ERBB2
	Peroxisome proliferator-activated receptor gamma	Peroxisome proliferator-activated receptor gamma	PPARG
	Heme oxygenase 1	Heme oxygenase 1	HMOX1
	Caspase-7	Caspase-7	CASP7
	Intercellular adhesion molecule 1	Intercellular adhesion molecule 1	ICAM1
	Induced myeloid leukemia cell differentiation protein Mcl-1	Induced myeloid leukemia cell differentiation protein Mcl-1	MCL1
	Baculoviral IAP repeat-containing protein 5	Baculoviral IAP repeat-containing protein 5	BIRC5
	Interleukin-2	Interleukin-2	IL2
	G2/mitotic-specific cyclin-B1	G2/mitotic-specific cyclin-B1	CCNB1
	Tyrosinase	Tyrosinase	TYR
	Interferon gamma	Interferon gamma	IFNG
	Interleukin-4	Interleukin-4	IL4
	DNA topoisomerase 2-alpha	DNA topoisomerase 2-alpha	TOP2A
	Glutathione S-transferase P	Glutathione S-transferase P	GSTP1
	Baculoviral IAP repeat-containing protein 4	Baculoviral IAP repeat-containing protein 4	#N/A
	Solute carrier family 2, facilitated glucose transporter member 4	Solute carrier family 2, facilitated glucose transporter member 4	SLC2A4
	Insulin receptor	Insulin receptor	INSR
	CD40 ligand	CD40 ligand	CD40LG
	Prostaglandin E synthase	Prostaglandin E synthase	PTGES
	Kinetochore protein Nuf2	Kinetochore protein Nuf2	NUF2
	Adenylate cyclase type 2	Adenylate cyclase type 2	ADCY2
	Hepatocyte growth factor receptor	Hepatocyte growth factor receptor	MET
MOL000098	Prostaglandin G/H synthase 1	Prostaglandin G/H synthase 1	PTGS1
	Androgen receptor	Androgen receptor	AR
	Peroxisome proliferator activated receptor gamma	Peroxisome proliferator activated receptor gamma	#N/A
	Prostaglandin G/H synthase 2	Prostaglandin G/H synthase 2	PTGS2
	Heat shock protein HSP 90	Heat shock protein HSP 90	#N/A
	Phosphatidylinositol-4,5-bisphosphate 3-kinase catalytic subunit, gamma isoform	Phosphatidylinositol-4,5-bisphosphate 3-kinase catalytic subunit, gamma isoform	#N/A
	Nuclear receptor coactivator 2	Nuclear receptor coactivator 2	NCOA2
	Dipeptidyl peptidase IV	Dipeptidyl peptidase IV	#N/A
	Aldose reductase	Aldose reductase	#N/A
	Trypsin-1	Trypsin-1	#N/A
	DNA topoisomerase II	DNA topoisomerase II	#N/A
	Thrombin	Thrombin	#N/A
	Potassium voltage-gated channel subfamily H member 2	Potassium voltage-gated channel subfamily H member 2	KCNH2
	Sodium channel protein type 5 subunit alpha	Sodium channel protein type 5 subunit alpha	SCN5A
	Coagulation factor Xa	Coagulation factor Xa	#N/A
	Beta-2 adrenergic receptor	Beta-2 adrenergic receptor	ADRB2
	Stromelysin-1	Stromelysin-1	MMP3
	mRNA of PKA Catalytic Subunit C-alpha	mRNA of PKA Catalytic Subunit C-alpha	#N/A
	Coagulation factor VII	Coagulation factor VII	F7
	Nitric-oxide synthase, endothelial	Nitric-oxide synthase, endothelial	#N/A
	Retinoic acid receptor RXR-alpha	Retinoic acid receptor RXR-alpha	RXRA
	Acetylcholinesterase	Acetylcholinesterase	ACHE
	Gamma-aminobutyric acid receptor subunit alpha-1	Gamma-aminobutyric acid receptor subunit alpha-1	GABRA1
	Amine oxidase [flavin-containing] B	Amine oxidase [flavin-containing] B	#N/A
	Transcription factor p65	Transcription factor p65	RELA
	Epidermal growth factor receptor	Epidermal growth factor receptor	EGFR
	RAC-alpha serine/threonine-protein kinase	RAC-alpha serine/threonine-protein kinase	AKT1
	Vascular endothelial growth factor A	Vascular endothelial growth factor A	VEGFA
	G1/S-specific cyclin-D1	G1/S-specific cyclin-D1	CCND1
	Apoptosis regulator Bcl-2	Apoptosis regulator Bcl-2	BCL2
	Bcl-2-like protein 1	Bcl-2-like protein 1	BCL2L1
	Proto-oncogene c-Fos	Proto-oncogene c-Fos	#N/A
	Cyclin-dependent kinase inhibitor 1	Cyclin-dependent kinase inhibitor 1	CDKN1A
	Eukaryotic translation initiation factor 6	Eukaryotic translation initiation factor 6	EIF6
	Apoptosis regulator BAX	Apoptosis regulator BAX	BAX
	Caspase-9	Caspase-9	CASP9
	Urokinase-type plasminogen activator	Urokinase-type plasminogen activator	PLAU
	72 kDa type IV collagenase	72 kDa type IV collagenase	MMP2
	Matrix metalloproteinase-9	Matrix metalloproteinase-9	MMP9
	Mitogen-activated protein kinase 1	Mitogen-activated protein kinase 1	MAPK1
	Interleukin-10	Interleukin-10	IL10
	Pro-epidermal growth factor	Pro-epidermal growth factor	EGF
	Retinoblastoma-associated protein	Retinoblastoma-associated protein	RB1
	Tumor necrosis factor	Tumor necrosis factor	TNF
	Transcription factor AP-1	Transcription factor AP-1	#N/A
	Interleukin-6	Interleukin-6	IL6
	Cyclin-dependent kinase inhibitor 2A, isoforms 1/2/3	Cyclin-dependent kinase inhibitor 2A, isoforms 1/2/3	#N/A
	Activator of 90 kDa heat shock protein ATPase homolog 1	Activator of 90 kDa heat shock protein ATPase homolog 1	AHSA1
	Caspase-3	Caspase-3	CASP3
	Cellular tumor antigen p53	Cellular tumor antigen p53	TP53
	ETS domain-containing protein Elk-1	ETS domain-containing protein Elk-1	ELK1
	NF-kappa-B inhibitor alpha	NF-kappa-B inhibitor alpha	NFKBIA
	NADPH--cytochrome P450 reductase	NADPH--cytochrome P450 reductase	POR
	Ornithine decarboxylase	Ornithine decarboxylase	ODC1
	Xanthine dehydrogenase/oxidase	Xanthine dehydrogenase/oxidase	XDH
	Caspase-8	Caspase-8	CASP8
	DNA topoisomerase 1	DNA topoisomerase 1	TOP1
	RAF proto-oncogene serine/threonine-protein kinase	RAF proto-oncogene serine/threonine-protein kinase	RAF1
	Superoxide dismutase [Cu-Zn]	Superoxide dismutase [Cu-Zn]	#N/A
	Protein kinase C alpha type	Protein kinase C alpha type	PRKCA
	Interstitial collagenase	Interstitial collagenase	MMP1
	Hypoxia-inducible factor 1-alpha	Hypoxia-inducible factor 1-alpha	HIF1A
	Signal transducer and activator of transcription 1-alpha/beta	Signal transducer and activator of transcription 1-alpha/beta	STAT1
	Protein CBFA2T1	Protein CBFA2T1	RUNX1T1
	Probable E3 ubiquitin-protein ligase HERC5	Probable E3 ubiquitin-protein ligase HERC5	#N/A
	Cell division control protein 2 homolog	Cell division control protein 2 homolog	#N/A
	78 kDa glucose-regulated protein	78 kDa glucose-regulated protein	#N/A
	Receptor tyrosine-protein kinase erbB-2	Receptor tyrosine-protein kinase erbB-2	ERBB2
	Peroxisome proliferator-activated receptor gamma	Peroxisome proliferator-activated receptor gamma	PPARG
	Acetyl-CoA carboxylase 1	Acetyl-CoA carboxylase 1	ACACA
	Heme oxygenase 1	Heme oxygenase 1	HMOX1
	Cytochrome P450 3A4	Cytochrome P450 3A4	CYP3A4
	Cytochrome P450 1A2	Cytochrome P450 1A2	CYP1A2
	Caveolin-1	Caveolin-1	CAV1
	Myc proto-oncogene protein	Myc proto-oncogene protein	MYC
	Tissue factor	Tissue factor	F3
	Gap junction alpha-1 protein	Gap junction alpha-1 protein	GJA1
	Cytochrome P450 1A1	Cytochrome P450 1A1	CYP1A1
	Intercellular adhesion molecule 1	Intercellular adhesion molecule 1	ICAM1
	Interleukin-1 beta	Interleukin-1 beta	IL1B
	C-C motif chemokine 2	C-C motif chemokine 2	CCL2
	E-selectin	E-selectin	SELE
	Vascular cell adhesion protein 1	Vascular cell adhesion protein 1	VCAM1
	Prostaglandin E2 receptor EP3 subtype	Prostaglandin E2 receptor EP3 subtype	PTGER3
	Interleukin-8	Interleukin-8	CXCL8
	Protein kinase C beta type	Protein kinase C beta type	PRKCB
	Baculoviral IAP repeat-containing protein 5	Baculoviral IAP repeat-containing protein 5	BIRC5
	Dual oxidase 2	Dual oxidase 2	DUOX2
	Nitric oxide synthase, endothelial	Nitric oxide synthase, endothelial	NOS3
	Heat shock protein beta-1	Heat shock protein beta-1	HSPB1
	Transforming growth factor beta-1	Transforming growth factor beta-1	#N/A
	Estrogen sulfotransferase	Estrogen sulfotransferase	#N/A
	Maltase-glucoamylase, intestinal	Maltase-glucoamylase, intestinal	#N/A
	Interleukin-2	Interleukin-2	IL2
	Nuclear receptor subfamily 1 group I member 2	Nuclear receptor subfamily 1 group I member 2	NR1I2
	Cytochrome P450 1B1	Cytochrome P450 1B1	CYP1B1
	G2/mitotic-specific cyclin-B1	G2/mitotic-specific cyclin-B1	CCNB1
	Tissue-type plasminogen activator	Tissue-type plasminogen activator	PLAT
	Thrombomodulin	Thrombomodulin	THBD
	Plasminogen activator inhibitor 1	Plasminogen activator inhibitor 1	SERPINE1
	Collagen alpha-1(I) chain	Collagen alpha-1(I) chain	#N/A
	Interferon gamma	Interferon gamma	IFNG
	Arachidonate 5-lipoxygenase	Arachidonate 5-lipoxygenase	#N/A
	Phosphatidylinositol-3,4,5-trisphosphate 3-phosphatase and dual-specificity protein phosphatase PTEN	Phosphatidylinositol-3,4,5-trisphosphate 3-phosphatase and dual-specificity protein phosphatase PTEN	#N/A
	Interleukin-1 alpha	Interleukin-1 alpha	IL1A
	Myeloperoxidase	Myeloperoxidase	MPO
	DNA topoisomerase 2-alpha	DNA topoisomerase 2-alpha	TOP2A
	Neutrophil cytosol factor 1	Neutrophil cytosol factor 1	NCF1
	ATP-binding cassette sub-family G member 2	ATP-binding cassette sub-family G member 2	#N/A
	Hyaluronan synthase 2	Hyaluronan synthase 2	HAS2
	Glutathione S-transferase P	Glutathione S-transferase P	GSTP1
	Nuclear factor erythroid 2-related factor 2	Nuclear factor erythroid 2-related factor 2	NFE2L2
	NAD(P)H dehydrogenase [quinone] 1	NAD(P)H dehydrogenase [quinone] 1	#N/A
	Poly [ADP-ribose] polymerase 1	Poly [ADP-ribose] polymerase 1	#N/A
	Aryl hydrocarbon receptor	Aryl hydrocarbon receptor	AHR
	26S proteasome non-ATPase regulatory subunit 3	26S proteasome non-ATPase regulatory subunit 3	PSMD3
	Solute carrier family 2, facilitated glucose transporter member 4	Solute carrier family 2, facilitated glucose transporter member 4	SLC2A4
	Collagen alpha-1(III) chain	Collagen alpha-1(III) chain	#N/A
	DNA gyrase subunit B	DNA gyrase subunit B	#N/A
	C-X-C motif chemokine 11	C-X-C motif chemokine 11	CXCL11
	C-X-C motif chemokine 2	C-X-C motif chemokine 2	CXCL2
	DDB1- and CUL4-associated factor 5	DDB1- and CUL4-associated factor 5	DCAF5
	Nuclear receptor subfamily 1 group I member 3	Nuclear receptor subfamily 1 group I member 3	NR1I3
	Serine/threonine-protein kinase Chk2	Serine/threonine-protein kinase Chk2	CHEK2
	Insulin receptor	Insulin receptor	INSR
	Claudin-4	Claudin-4	CLDN4
	Peroxisome proliferator-activated receptor alpha	Peroxisome proliferator-activated receptor alpha	PPARA
	Peroxisome proliferator-activated receptor delta	Peroxisome proliferator-activated receptor delta	PPARD
	Heat shock factor protein 1	Heat shock factor protein 1	HSF1
	C-reactive protein	C-reactive protein	CRP
	C-X-C motif chemokine 10	C-X-C motif chemokine 10	CXCL10
	Inhibitor of nuclear factor kappa-B kinase subunit alpha	Inhibitor of nuclear factor kappa-B kinase subunit alpha	CHUK
	Osteopontin	Osteopontin	SPP1
	Runt-related transcription factor 2	Runt-related transcription factor 2	RUNX2
	Ras association domain-containing protein 1	Ras association domain-containing protein 1	RASSF1
	Transcription factor E2F1	Transcription factor E2F1	E2F1
	Transcription factor E2F2	Transcription factor E2F2	E2F2
	Prostatic acid phosphatase	Prostatic acid phosphatase	ACP3
	Cathepsin D	Cathepsin D	CTSD
	Insulin-like growth factor-binding protein 3	Insulin-like growth factor-binding protein 3	IGFBP3
	Insulin-like growth factor II	Insulin-like growth factor II	IGF2
	CD40 ligand	CD40 ligand	CD40LG
	Interferon regulatory factor 1	Interferon regulatory factor 1	IRF1
	Receptor tyrosine-protein kinase erbB-3	Receptor tyrosine-protein kinase erbB-3	ERBB3
	Serum paraoxonase/arylesterase 1	Serum paraoxonase/arylesterase 1	PON1
	Type I iodothyronine deiodinase	Type I iodothyronine deiodinase	DIO1
	Procollagen C-endopeptidase enhancer 1	Procollagen C-endopeptidase enhancer 1	PCOLCE
	Puromycin-sensitive aminopeptidase	Puromycin-sensitive aminopeptidase	NPEPPS
	Hexokinase-2	Hexokinase-2	HK2
	Homeobox protein Nkx-3.1	Homeobox protein Nkx-3.1	NKX3-1
	Ras GTPase-activating protein 1	Ras GTPase-activating protein 1	RASA1
	Peroxidase C1A	Peroxidase C1A	#N/A
	Glutathione S-transferase Mu 1	Glutathione S-transferase Mu 1	GSTM1
	Glutathione S-transferase Mu 2	Glutathione S-transferase Mu 2	GSTM2
MOL000173	Nitric oxide synthase, inducible	Nitric oxide synthase, inducible	NOS2
	Prostaglandin G/H synthase 1	Prostaglandin G/H synthase 1	PTGS1
	Estrogen receptor	Estrogen receptor	ESR1
	Androgen receptor	Androgen receptor	AR
	Sodium channel protein type 5 subunit alpha	Sodium channel protein type 5 subunit alpha	SCN5A
	Peroxisome proliferator activated receptor gamma	Peroxisome proliferator activated receptor gamma	#N/A
	Prostaglandin G/H synthase 2	Prostaglandin G/H synthase 2	PTGS2
	Retinoic acid receptor RXR-alpha	Retinoic acid receptor RXR-alpha	RXRA
	CGMP-inhibited 3',5'-cyclic phosphodiesterase A	CGMP-inhibited 3',5'-cyclic phosphodiesterase A	PDE3A
	Dipeptidyl peptidase IV	Dipeptidyl peptidase IV	#N/A
	Mitogen-activated protein kinase 14	Mitogen-activated protein kinase 14	MAPK14
	Glycogen synthase kinase-3 beta	Glycogen synthase kinase-3 beta	GSK3B
	Heat shock protein HSP 90	Heat shock protein HSP 90	#N/A
	Cell division protein kinase 2	Cell division protein kinase 2	#N/A
	Phosphatidylinositol-4,5-bisphosphate 3-kinase catalytic subunit, gamma isoform	Phosphatidylinositol-4,5-bisphosphate 3-kinase catalytic subunit, gamma isoform	#N/A
	Serine/threonine-protein kinase Chk1	Serine/threonine-protein kinase Chk1	CHEK1
	mRNA of PKA Catalytic Subunit C-alpha	mRNA of PKA Catalytic Subunit C-alpha	#N/A
	Trypsin-1	Trypsin-1	#N/A
	Calmodulin	Calmodulin	#N/A
	Beta-2 adrenergic receptor	Beta-2 adrenergic receptor	ADRB2
	Gamma-aminobutyric acid receptor subunit alpha-1	Gamma-aminobutyric acid receptor subunit alpha-1	GABRA1
	Transcription factor p65	Transcription factor p65	RELA
	RAC-alpha serine/threonine-protein kinase	RAC-alpha serine/threonine-protein kinase	AKT1
	G1/S-specific cyclin-D1	G1/S-specific cyclin-D1	CCND1
	Apoptosis regulator Bcl-2	Apoptosis regulator Bcl-2	BCL2
	Cyclin-dependent kinase inhibitor 1	Cyclin-dependent kinase inhibitor 1	CDKN1A
	Eukaryotic translation initiation factor 6	Eukaryotic translation initiation factor 6	EIF6
	Apoptosis regulator BAX	Apoptosis regulator BAX	BAX
	Caspase-9	Caspase-9	CASP9
	Vascular endothelial growth factor receptor 2	Vascular endothelial growth factor receptor 2	KDR
	Tumor necrosis factor	Tumor necrosis factor	TNF
	Transcription factor AP-1	Transcription factor AP-1	#N/A
	Interleukin-6	Interleukin-6	IL6
	Activator of 90 kDa heat shock protein ATPase homolog 1	Activator of 90 kDa heat shock protein ATPase homolog 1	AHSA1
	Caspase-3	Caspase-3	CASP3
	Cellular tumor antigen p53	Cellular tumor antigen p53	TP53
	Bcl-2-binding component 3	Bcl-2-binding component 3	#N/A
	Telomerase protein component 1	Telomerase protein component 1	TEP1
	Interstitial collagenase	Interstitial collagenase	MMP1
	C-C motif chemokine 2	C-C motif chemokine 2	CCL2
	Protein kinase C delta type	Protein kinase C delta type	PRKCD
	Prostaglandin E2 receptor EP3 subtype	Prostaglandin E2 receptor EP3 subtype	PTGER3
	Fibronectin	Fibronectin	FN1
	Interleukin-8	Interleukin-8	CXCL8
	Induced myeloid leukemia cell differentiation protein Mcl-1	Induced myeloid leukemia cell differentiation protein Mcl-1	MCL1
MOL003283	Estrogen receptor	Estrogen receptor	ESR1
	Androgen receptor	Androgen receptor	AR
	Peroxisome proliferator activated receptor gamma	Peroxisome proliferator activated receptor gamma	#N/A
	Coagulation factor Xa	Coagulation factor Xa	#N/A
	Prostaglandin G/H synthase 2	Prostaglandin G/H synthase 2	PTGS2
	Nitric-oxide synthase, endothelial	Nitric-oxide synthase, endothelial	#N/A
	Carbonic anhydrase II	Carbonic anhydrase II	#N/A
	Coagulation factor VII	Coagulation factor VII	F7
	Beta-2 adrenergic receptor	Beta-2 adrenergic receptor	ADRB2
	DNA topoisomerase II	DNA topoisomerase II	#N/A
	Estrogen receptor beta	Estrogen receptor beta	ESR2
	Mitogen-activated protein kinase 14	Mitogen-activated protein kinase 14	MAPK14
	Glycogen synthase kinase-3 beta	Glycogen synthase kinase-3 beta	GSK3B
	Heat shock protein HSP 90	Heat shock protein HSP 90	#N/A
	Serine/threonine-protein kinase Chk1	Serine/threonine-protein kinase Chk1	CHEK1
	Proto-oncogene serine/threonine-protein kinase Pim-1	Proto-oncogene serine/threonine-protein kinase Pim-1	#N/A
	Nuclear receptor coactivator 2	Nuclear receptor coactivator 2	NCOA2
	Calmodulin	Calmodulin	#N/A
	Sodium channel protein type 5 subunit alpha	Sodium channel protein type 5 subunit alpha	SCN5A
	Cyclin-A2	Cyclin-A2	CCNA2
	Prostaglandin G/H synthase 1	Prostaglandin G/H synthase 1	PTGS1
	Ig gamma-1 chain C region	Ig gamma-1 chain C region	#N/A
MOL003290	Muscarinic acetylcholine receptor M3	Muscarinic acetylcholine receptor M3	CHRM3
	Potassium voltage-gated channel subfamily H member 2	Potassium voltage-gated channel subfamily H member 2	KCNH2
	Estrogen receptor	Estrogen receptor	ESR1
	Sodium channel protein type 5 subunit alpha	Sodium channel protein type 5 subunit alpha	SCN5A
	Coagulation factor Xa	Coagulation factor Xa	#N/A
	Prostaglandin G/H synthase 2	Prostaglandin G/H synthase 2	PTGS2
	Coagulation factor VII	Coagulation factor VII	F7
	CGMP-inhibited 3',5'-cyclic phosphodiesterase A	CGMP-inhibited 3',5'-cyclic phosphodiesterase A	PDE3A
	Alpha-1B adrenergic receptor	Alpha-1B adrenergic receptor	ADRA1B
	mRNA of Protein-tyrosine phosphatase, non-receptor type 1	mRNA of Protein-tyrosine phosphatase, non-receptor type 1	#N/A
	Sodium-dependent dopamine transporter	Sodium-dependent dopamine transporter	SLC6A3
	Beta-2 adrenergic receptor	Beta-2 adrenergic receptor	ADRB2
	Alpha-1D adrenergic receptor	Alpha-1D adrenergic receptor	ADRA1D
	Heat shock protein HSP 90	Heat shock protein HSP 90	#N/A
	Nuclear receptor coactivator 2	Nuclear receptor coactivator 2	NCOA2
	Calmodulin	Calmodulin	#N/A
MOL003295	Prostaglandin G/H synthase 1	Prostaglandin G/H synthase 1	PTGS1
	Potassium voltage-gated channel subfamily H member 2	Potassium voltage-gated channel subfamily H member 2	KCNH2
	Sodium channel protein type 5 subunit alpha	Sodium channel protein type 5 subunit alpha	SCN5A
	Coagulation factor Xa	Coagulation factor Xa	#N/A
	Prostaglandin G/H synthase 2	Prostaglandin G/H synthase 2	PTGS2
	Retinoic acid receptor RXR-alpha	Retinoic acid receptor RXR-alpha	RXRA
	CGMP-inhibited 3',5'-cyclic phosphodiesterase A	CGMP-inhibited 3',5'-cyclic phosphodiesterase A	PDE3A
	Alpha-1B adrenergic receptor	Alpha-1B adrenergic receptor	ADRA1B
	Beta-2 adrenergic receptor	Beta-2 adrenergic receptor	ADRB2
	Heat shock protein HSP 90	Heat shock protein HSP 90	#N/A
	Retinoic acid receptor RXR-beta	Retinoic acid receptor RXR-beta	RXRB
	Nuclear receptor coactivator 2	Nuclear receptor coactivator 2	NCOA2
	Nuclear receptor coactivator 1	Nuclear receptor coactivator 1	NCOA1
	Calmodulin	Calmodulin	#N/A
MOL003305	DNA topoisomerase II	DNA topoisomerase II	#N/A
MOL003306	Prostaglandin G/H synthase 1	Prostaglandin G/H synthase 1	PTGS1
	Potassium voltage-gated channel subfamily H member 2	Potassium voltage-gated channel subfamily H member 2	KCNH2
	Sodium channel protein type 5 subunit alpha	Sodium channel protein type 5 subunit alpha	SCN5A
	Coagulation factor Xa	Coagulation factor Xa	#N/A
	Prostaglandin G/H synthase 2	Prostaglandin G/H synthase 2	PTGS2
	Alpha-1B adrenergic receptor	Alpha-1B adrenergic receptor	ADRA1B
	Beta-2 adrenergic receptor	Beta-2 adrenergic receptor	ADRB2
	Heat shock protein HSP 90	Heat shock protein HSP 90	#N/A
	mRNA of PKA Catalytic Subunit C-alpha	mRNA of PKA Catalytic Subunit C-alpha	#N/A
	Nuclear receptor coactivator 2	Nuclear receptor coactivator 2	NCOA2
	Nuclear receptor coactivator 1	Nuclear receptor coactivator 1	NCOA1
	Calmodulin	Calmodulin	#N/A
MOL003308	Potassium voltage-gated channel subfamily H member 2	Potassium voltage-gated channel subfamily H member 2	KCNH2
	Sodium channel protein type 5 subunit alpha	Sodium channel protein type 5 subunit alpha	SCN5A
	Coagulation factor Xa	Coagulation factor Xa	#N/A
	Prostaglandin G/H synthase 2	Prostaglandin G/H synthase 2	PTGS2
	Beta-2 adrenergic receptor	Beta-2 adrenergic receptor	ADRB2
	Heat shock protein HSP 90	Heat shock protein HSP 90	#N/A
	mRNA of PKA Catalytic Subunit C-alpha	mRNA of PKA Catalytic Subunit C-alpha	#N/A
	Nuclear receptor coactivator 2	Nuclear receptor coactivator 2	NCOA2
	Nuclear receptor coactivator 1	Nuclear receptor coactivator 1	NCOA1
	Calmodulin	Calmodulin	#N/A
MOL003315	Glucocorticoid receptor	Glucocorticoid receptor	NR3C1
MOL000211	Progesterone receptor	Progesterone receptor	PGR
MOL003322	Potassium voltage-gated channel subfamily H member 2	Potassium voltage-gated channel subfamily H member 2	KCNH2
	Sodium channel protein type 5 subunit alpha	Sodium channel protein type 5 subunit alpha	SCN5A
	Coagulation factor Xa	Coagulation factor Xa	#N/A
	Prostaglandin G/H synthase 2	Prostaglandin G/H synthase 2	PTGS2
	Alpha-1B adrenergic receptor	Alpha-1B adrenergic receptor	ADRA1B
	Beta-2 adrenergic receptor	Beta-2 adrenergic receptor	ADRB2
	Heat shock protein HSP 90	Heat shock protein HSP 90	#N/A
	Nuclear receptor coactivator 2	Nuclear receptor coactivator 2	NCOA2
	Nuclear receptor coactivator 1	Nuclear receptor coactivator 1	NCOA1
	Calmodulin	Calmodulin	#N/A
MOL003330	Muscarinic acetylcholine receptor M3	Muscarinic acetylcholine receptor M3	CHRM3
	Potassium voltage-gated channel subfamily H member 2	Potassium voltage-gated channel subfamily H member 2	KCNH2
	Muscarinic acetylcholine receptor M1	Muscarinic acetylcholine receptor M1	CHRM1
	Sodium channel protein type 5 subunit alpha	Sodium channel protein type 5 subunit alpha	SCN5A
	Coagulation factor Xa	Coagulation factor Xa	#N/A
	Muscarinic acetylcholine receptor M5	Muscarinic acetylcholine receptor M5	CHRM5
	Prostaglandin G/H synthase 2	Prostaglandin G/H synthase 2	PTGS2
	Alpha-1B adrenergic receptor	Alpha-1B adrenergic receptor	ADRA1B
	Beta-2 adrenergic receptor	Beta-2 adrenergic receptor	ADRB2
	Heat shock protein HSP 90	Heat shock protein HSP 90	#N/A
	Ig gamma-1 chain C region	Ig gamma-1 chain C region	#N/A
	Nuclear receptor coactivator 2	Nuclear receptor coactivator 2	NCOA2
	Calmodulin	Calmodulin	#N/A
MOL003347	Cytochrome P450 3A4	Cytochrome P450 3A4	CYP3A4
	Intercellular adhesion molecule 1	Intercellular adhesion molecule 1	ICAM1
	Interleukin-8	Interleukin-8	CXCL8
	Nuclear receptor subfamily 1 group I member 2	Nuclear receptor subfamily 1 group I member 2	NR1I2
MOL003370	Nitric oxide synthase, inducible	Nitric oxide synthase, inducible	NOS2
	Prostaglandin G/H synthase 1	Prostaglandin G/H synthase 1	PTGS1
	Sodium channel protein type 5 subunit alpha	Sodium channel protein type 5 subunit alpha	SCN5A
	Prostaglandin G/H synthase 2	Prostaglandin G/H synthase 2	PTGS2
	Retinoic acid receptor RXR-alpha	Retinoic acid receptor RXR-alpha	RXRA
	Estrogen receptor beta	Estrogen receptor beta	ESR2
	Dipeptidyl peptidase IV	Dipeptidyl peptidase IV	#N/A
	Heat shock protein HSP 90	Heat shock protein HSP 90	#N/A
	Phosphatidylinositol-4,5-bisphosphate 3-kinase catalytic subunit, gamma isoform	Phosphatidylinositol-4,5-bisphosphate 3-kinase catalytic subunit, gamma isoform	#N/A
	Serine/threonine-protein kinase Chk1	Serine/threonine-protein kinase Chk1	CHEK1
	Calcium-activated potassium channel subunit alpha 1	Calcium-activated potassium channel subunit alpha 1	#N/A
	Calmodulin	Calmodulin	#N/A
MOL000358	Progesterone receptor	Progesterone receptor	PGR
	Nuclear receptor coactivator 2	Nuclear receptor coactivator 2	NCOA2
	Prostaglandin G/H synthase 1	Prostaglandin G/H synthase 1	PTGS1
	Prostaglandin G/H synthase 2	Prostaglandin G/H synthase 2	PTGS2
	Heat shock protein HSP 90	Heat shock protein HSP 90	#N/A
	Phosphatidylinositol-4,5-bisphosphate 3-kinase catalytic subunit, gamma isoform	Phosphatidylinositol-4,5-bisphosphate 3-kinase catalytic subunit, gamma isoform	#N/A
	Potassium voltage-gated channel subfamily H member 2	Potassium voltage-gated channel subfamily H member 2	KCNH2
	mRNA of PKA Catalytic Subunit C-alpha	mRNA of PKA Catalytic Subunit C-alpha	#N/A
	Dopamine D1 receptor	Dopamine D1 receptor	#N/A
	Muscarinic acetylcholine receptor M3	Muscarinic acetylcholine receptor M3	CHRM3
	Muscarinic acetylcholine receptor M1	Muscarinic acetylcholine receptor M1	CHRM1
	Sodium channel protein type 5 subunit alpha	Sodium channel protein type 5 subunit alpha	SCN5A
	Gamma-aminobutyric-acid receptor alpha-2 subunit	Gamma-aminobutyric-acid receptor alpha-2 subunit	#N/A
	Muscarinic acetylcholine receptor M4	Muscarinic acetylcholine receptor M4	CHRM4
	CGMP-inhibited 3',5'-cyclic phosphodiesterase A	CGMP-inhibited 3',5'-cyclic phosphodiesterase A	PDE3A
	5-hydroxytryptamine 2A receptor	5-hydroxytryptamine 2A receptor	#N/A
	Gamma-aminobutyric-acid receptor alpha-5 subunit	Gamma-aminobutyric-acid receptor alpha-5 subunit	#N/A
	Alpha-1A adrenergic receptor	Alpha-1A adrenergic receptor	ADRA1A
	Gamma-aminobutyric-acid receptor alpha-3 subunit	Gamma-aminobutyric-acid receptor alpha-3 subunit	#N/A
	Muscarinic acetylcholine receptor M2	Muscarinic acetylcholine receptor M2	CHRM2
	Alpha-1B adrenergic receptor	Alpha-1B adrenergic receptor	ADRA1B
	Beta-2 adrenergic receptor	Beta-2 adrenergic receptor	ADRB2
	Neuronal acetylcholine receptor subunit alpha-2	Neuronal acetylcholine receptor subunit alpha-2	CHRNA2
	Sodium-dependent serotonin transporter	Sodium-dependent serotonin transporter	SLC6A4
	Mu-type opioid receptor	Mu-type opioid receptor	OPRM1
	Gamma-aminobutyric acid receptor subunit alpha-1	Gamma-aminobutyric acid receptor subunit alpha-1	GABRA1
	Neuronal acetylcholine receptor protein, alpha-7 chain	Neuronal acetylcholine receptor protein, alpha-7 chain	#N/A
	Cytochrome P450-cam	Cytochrome P450-cam	#N/A
	Apoptosis regulator Bcl-2	Apoptosis regulator Bcl-2	BCL2
	Apoptosis regulator BAX	Apoptosis regulator BAX	BAX
	Caspase-9	Caspase-9	CASP9
	Transcription factor AP-1	Transcription factor AP-1	#N/A
	Caspase-3	Caspase-3	CASP3
	Caspase-8	Caspase-8	CASP8
	Protein kinase C alpha type	Protein kinase C alpha type	PRKCA
	Transforming growth factor beta-1	Transforming growth factor beta-1	#N/A
	Serum paraoxonase/arylesterase 1	Serum paraoxonase/arylesterase 1	PON1
	Microtubule-associated protein 2	Microtubule-associated protein 2	MAP2
MOL000422	Nitric oxide synthase, inducible	Nitric oxide synthase, inducible	NOS2
	Prostaglandin G/H synthase 1	Prostaglandin G/H synthase 1	PTGS1
	Androgen receptor	Androgen receptor	AR
	Peroxisome proliferator activated receptor gamma	Peroxisome proliferator activated receptor gamma	#N/A
	Prostaglandin G/H synthase 2	Prostaglandin G/H synthase 2	PTGS2
	Heat shock protein HSP 90	Heat shock protein HSP 90	#N/A
	Phosphatidylinositol-4,5-bisphosphate 3-kinase catalytic subunit, gamma isoform	Phosphatidylinositol-4,5-bisphosphate 3-kinase catalytic subunit, gamma isoform	#N/A
	mRNA of PKA Catalytic Subunit C-alpha	mRNA of PKA Catalytic Subunit C-alpha	#N/A
	Nuclear receptor coactivator 2	Nuclear receptor coactivator 2	NCOA2
	Dipeptidyl peptidase IV	Dipeptidyl peptidase IV	#N/A
	Trypsin-1	Trypsin-1	#N/A
	Progesterone receptor	Progesterone receptor	PGR
	Thrombin	Thrombin	#N/A
	Muscarinic acetylcholine receptor M1	Muscarinic acetylcholine receptor M1	CHRM1
	Nitric-oxide synthase, endothelial	Nitric-oxide synthase, endothelial	#N/A
	Gamma-aminobutyric-acid receptor alpha-2 subunit	Gamma-aminobutyric-acid receptor alpha-2 subunit	#N/A
	Acetylcholinesterase	Acetylcholinesterase	ACHE
	Sodium-dependent noradrenaline transporter	Sodium-dependent noradrenaline transporter	SLC6A2
	Muscarinic acetylcholine receptor M2	Muscarinic acetylcholine receptor M2	CHRM2
	Alpha-1B adrenergic receptor	Alpha-1B adrenergic receptor	ADRA1B
	Gamma-aminobutyric acid receptor subunit alpha-1	Gamma-aminobutyric acid receptor subunit alpha-1	GABRA1
	DNA topoisomerase II	DNA topoisomerase II	#N/A
	Coagulation factor VII	Coagulation factor VII	F7
	Calmodulin	Calmodulin	#N/A
	Transcription factor p65	Transcription factor p65	RELA
	Inhibitor of nuclear factor kappa-B kinase subunit beta	Inhibitor of nuclear factor kappa-B kinase subunit beta	IKBKB
	RAC-alpha serine/threonine-protein kinase	RAC-alpha serine/threonine-protein kinase	AKT1
	Apoptosis regulator Bcl-2	Apoptosis regulator Bcl-2	BCL2
	Apoptosis regulator BAX	Apoptosis regulator BAX	BAX
	Tumor necrosis factor	Tumor necrosis factor	TNF
	Transcription factor AP-1	Transcription factor AP-1	#N/A
	Activator of 90 kDa heat shock protein ATPase homolog 1	Activator of 90 kDa heat shock protein ATPase homolog 1	AHSA1
	Caspase-3	Caspase-3	CASP3
	Mitogen-activated protein kinase 8	Mitogen-activated protein kinase 8	MAPK8
	Xanthine dehydrogenase/oxidase	Xanthine dehydrogenase/oxidase	XDH
	Interstitial collagenase	Interstitial collagenase	MMP1
	Signal transducer and activator of transcription 1-alpha/beta	Signal transducer and activator of transcription 1-alpha/beta	STAT1
	Cell division control protein 2 homolog	Cell division control protein 2 homolog	#N/A
	Peroxisome proliferator-activated receptor gamma	Peroxisome proliferator-activated receptor gamma	PPARG
	Heme oxygenase 1	Heme oxygenase 1	HMOX1
	Cytochrome P450 3A4	Cytochrome P450 3A4	CYP3A4
	Cytochrome P450 1A2	Cytochrome P450 1A2	CYP1A2
	Cytochrome P450 1A1	Cytochrome P450 1A1	CYP1A1
	Intercellular adhesion molecule 1	Intercellular adhesion molecule 1	ICAM1
	E-selectin	E-selectin	SELE
	Vascular cell adhesion protein 1	Vascular cell adhesion protein 1	VCAM1
	Nuclear receptor subfamily 1 group I member 2	Nuclear receptor subfamily 1 group I member 2	NR1I2
	Cytochrome P450 1B1	Cytochrome P450 1B1	CYP1B1
	Arachidonate 5-lipoxygenase	Arachidonate 5-lipoxygenase	#N/A
	Hyaluronan synthase 2	Hyaluronan synthase 2	HAS2
	Glutathione S-transferase P	Glutathione S-transferase P	GSTP1
	Aryl hydrocarbon receptor	Aryl hydrocarbon receptor	AHR
	26S proteasome non-ATPase regulatory subunit 3	26S proteasome non-ATPase regulatory subunit 3	PSMD3
	Solute carrier family 2, facilitated glucose transporter member 4	Solute carrier family 2, facilitated glucose transporter member 4	SLC2A4
	Nuclear receptor subfamily 1 group I member 3	Nuclear receptor subfamily 1 group I member 3	NR1I3
	Insulin receptor	Insulin receptor	INSR
	Type I iodothyronine deiodinase	Type I iodothyronine deiodinase	DIO1
	Serine/threonine-protein phosphatase 2B catalytic subunit alpha isoform	Serine/threonine-protein phosphatase 2B catalytic subunit alpha isoform	#N/A
	Peroxidase C1A	Peroxidase C1A	#N/A
	Glutathione S-transferase Mu 1	Glutathione S-transferase Mu 1	GSTM1
	Glutathione S-transferase Mu 2	Glutathione S-transferase Mu 2	GSTM2
	Aldo-keto reductase family 1 member C3	Aldo-keto reductase family 1 member C3	AKR1C3
	Antileukoproteinase	Antileukoproteinase	SLPI
MOL000522	Potassium voltage-gated channel subfamily H member 2	Potassium voltage-gated channel subfamily H member 2	KCNH2
	Sodium channel protein type 5 subunit alpha	Sodium channel protein type 5 subunit alpha	SCN5A
	Coagulation factor Xa	Coagulation factor Xa	#N/A
	Prostaglandin G/H synthase 2	Prostaglandin G/H synthase 2	PTGS2
	Vascular endothelial growth factor receptor 2	Vascular endothelial growth factor receptor 2	KDR
	mRNA of Protein-tyrosine phosphatase, non-receptor type 1	mRNA of Protein-tyrosine phosphatase, non-receptor type 1	#N/A
	Beta-2 adrenergic receptor	Beta-2 adrenergic receptor	ADRB2
	Heat shock protein HSP 90	Heat shock protein HSP 90	#N/A
	Nuclear receptor coactivator 1	Nuclear receptor coactivator 1	NCOA1
	Mucin-1	Mucin-1	MUC1
MOL000006	Prostaglandin G/H synthase 1	Prostaglandin G/H synthase 1	PTGS1
	Androgen receptor	Androgen receptor	AR
	Prostaglandin G/H synthase 2	Prostaglandin G/H synthase 2	PTGS2
	Heat shock protein HSP 90	Heat shock protein HSP 90	#N/A
	Trypsin-1	Trypsin-1	#N/A
	Nuclear receptor coactivator 2	Nuclear receptor coactivator 2	NCOA2
	mRNA of PKA Catalytic Subunit C-alpha	mRNA of PKA Catalytic Subunit C-alpha	#N/A
	Dipeptidyl peptidase IV	Dipeptidyl peptidase IV	#N/A
	Phosphatidylinositol-4,5-bisphosphate 3-kinase catalytic subunit, gamma isoform	Phosphatidylinositol-4,5-bisphosphate 3-kinase catalytic subunit, gamma isoform	#N/A
	Transcription factor p65	Transcription factor p65	RELA
	Epidermal growth factor receptor	Epidermal growth factor receptor	EGFR
	RAC-alpha serine/threonine-protein kinase	RAC-alpha serine/threonine-protein kinase	AKT1
	Vascular endothelial growth factor A	Vascular endothelial growth factor A	VEGFA
	G1/S-specific cyclin-D1	G1/S-specific cyclin-D1	CCND1
	Bcl-2-like protein 1	Bcl-2-like protein 1	BCL2L1
	Cyclin-dependent kinase inhibitor 1	Cyclin-dependent kinase inhibitor 1	CDKN1A
	Caspase-9	Caspase-9	CASP9
	72 kDa type IV collagenase	72 kDa type IV collagenase	MMP2
	Matrix metalloproteinase-9	Matrix metalloproteinase-9	MMP9
	Mitogen-activated protein kinase 1	Mitogen-activated protein kinase 1	MAPK1
	Interleukin-10	Interleukin-10	IL10
	Retinoblastoma-associated protein	Retinoblastoma-associated protein	RB1
	Cell division protein kinase 4	Cell division protein kinase 4	#N/A
	Tumor necrosis factor	Tumor necrosis factor	TNF
	Transcription factor AP-1	Transcription factor AP-1	#N/A
	Interleukin-6	Interleukin-6	IL6
	Caspase-3	Caspase-3	CASP3
	Cellular tumor antigen p53	Cellular tumor antigen p53	TP53
	NF-kappa-B inhibitor alpha	NF-kappa-B inhibitor alpha	NFKBIA
	Xanthine dehydrogenase/oxidase	Xanthine dehydrogenase/oxidase	XDH
	DNA topoisomerase 1	DNA topoisomerase 1	TOP1
	E3 ubiquitin-protein ligase Mdm2	E3 ubiquitin-protein ligase Mdm2	MDM2
	Amyloid beta A4 protein	Amyloid beta A4 protein	#N/A
	Interstitial collagenase	Interstitial collagenase	MMP1
	Proliferating cell nuclear antigen	Proliferating cell nuclear antigen	PCNA
	Receptor tyrosine-protein kinase erbB-2	Receptor tyrosine-protein kinase erbB-2	ERBB2
	Peroxisome proliferator-activated receptor gamma	Peroxisome proliferator-activated receptor gamma	PPARG
	Heme oxygenase 1	Heme oxygenase 1	HMOX1
	Caspase-7	Caspase-7	CASP7
	Intercellular adhesion molecule 1	Intercellular adhesion molecule 1	ICAM1
	Induced myeloid leukemia cell differentiation protein Mcl-1	Induced myeloid leukemia cell differentiation protein Mcl-1	MCL1
	Baculoviral IAP repeat-containing protein 5	Baculoviral IAP repeat-containing protein 5	BIRC5
	Interleukin-2	Interleukin-2	IL2
	G2/mitotic-specific cyclin-B1	G2/mitotic-specific cyclin-B1	CCNB1
	Tyrosinase	Tyrosinase	TYR
	Interferon gamma	Interferon gamma	IFNG
	Interleukin-4	Interleukin-4	IL4
	DNA topoisomerase 2-alpha	DNA topoisomerase 2-alpha	TOP2A
	Glutathione S-transferase P	Glutathione S-transferase P	GSTP1
	Baculoviral IAP repeat-containing protein 4	Baculoviral IAP repeat-containing protein 4	#N/A
	Solute carrier family 2, facilitated glucose transporter member 4	Solute carrier family 2, facilitated glucose transporter member 4	SLC2A4
	Insulin receptor	Insulin receptor	INSR
	CD40 ligand	CD40 ligand	CD40LG
	Prostaglandin E synthase	Prostaglandin E synthase	PTGES
	Kinetochore protein Nuf2	Kinetochore protein Nuf2	NUF2
	Adenylate cyclase type 2	Adenylate cyclase type 2	ADCY2
	Hepatocyte growth factor receptor	Hepatocyte growth factor receptor	MET
MOL000791	Prostaglandin G/H synthase 1	Prostaglandin G/H synthase 1	PTGS1
	Thrombin	Thrombin	#N/A
	Potassium voltage-gated channel subfamily H member 2	Potassium voltage-gated channel subfamily H member 2	KCNH2
	Androgen receptor	Androgen receptor	AR
	Sodium channel protein type 5 subunit alpha	Sodium channel protein type 5 subunit alpha	SCN5A
	Coagulation factor Xa	Coagulation factor Xa	#N/A
	Prostaglandin G/H synthase 2	Prostaglandin G/H synthase 2	PTGS2
	Vascular endothelial growth factor receptor 2	Vascular endothelial growth factor receptor 2	KDR
	Acetylcholinesterase	Acetylcholinesterase	ACHE
	DNA topoisomerase II	DNA topoisomerase II	#N/A
	Heat shock protein HSP 90	Heat shock protein HSP 90	#N/A
	mRNA of Protein-tyrosine phosphatase, non-receptor type 1	mRNA of Protein-tyrosine phosphatase, non-receptor type 1	#N/A
	mRNA of PKA Catalytic Subunit C-alpha	mRNA of PKA Catalytic Subunit C-alpha	#N/A
	Proto-oncogene c-Fos	Proto-oncogene c-Fos	#N/A
	Gap junction alpha-1 protein	Gap junction alpha-1 protein	GJA1
	Gamma-aminobutyric acid type B receptor subunit 1	Gamma-aminobutyric acid type B receptor subunit 1	GABBR1
	Bone morphogenetic protein receptor type-2	Bone morphogenetic protein receptor type-2	BMPR2
	Metabotropic glutamate receptor 5	Metabotropic glutamate receptor 5	GRM5
	Progonadoliberin-1	Progonadoliberin-1	GNRH1
	Aldehyde dehydrogenase, dimeric NADP-preferring	Aldehyde dehydrogenase, dimeric NADP-preferring	ALDH3A1
	Gonadotropin-releasing hormone receptor	Gonadotropin-releasing hormone receptor	GNRHR
	Corticoliberin	Corticoliberin	CRH
	Glutamate [NMDA] receptor subunit epsilon-4	Glutamate [NMDA] receptor subunit epsilon-4	#N/A
	Sodium-dependent noradrenaline transporter	Sodium-dependent noradrenaline transporter	SLC6A2
	Gap junction beta-1 protein	Gap junction beta-1 protein	GJB1
	Metabotropic glutamate receptor 1	Metabotropic glutamate receptor 1	GRM1
	Transitional endoplasmic reticulum ATPase	Transitional endoplasmic reticulum ATPase	VCP
MOL000098	Prostaglandin G/H synthase 1	Prostaglandin G/H synthase 1	PTGS1
	Androgen receptor	Androgen receptor	AR
	Peroxisome proliferator activated receptor gamma	Peroxisome proliferator activated receptor gamma	#N/A
	Prostaglandin G/H synthase 2	Prostaglandin G/H synthase 2	PTGS2
	Heat shock protein HSP 90	Heat shock protein HSP 90	#N/A
	Phosphatidylinositol-4,5-bisphosphate 3-kinase catalytic subunit, gamma isoform	Phosphatidylinositol-4,5-bisphosphate 3-kinase catalytic subunit, gamma isoform	#N/A
	Nuclear receptor coactivator 2	Nuclear receptor coactivator 2	NCOA2
	Dipeptidyl peptidase IV	Dipeptidyl peptidase IV	#N/A
	Aldose reductase	Aldose reductase	#N/A
	Trypsin-1	Trypsin-1	#N/A
	DNA topoisomerase II	DNA topoisomerase II	#N/A
	Thrombin	Thrombin	#N/A
	Potassium voltage-gated channel subfamily H member 2	Potassium voltage-gated channel subfamily H member 2	KCNH2
	Sodium channel protein type 5 subunit alpha	Sodium channel protein type 5 subunit alpha	SCN5A
	Coagulation factor Xa	Coagulation factor Xa	#N/A
	Beta-2 adrenergic receptor	Beta-2 adrenergic receptor	ADRB2
	Stromelysin-1	Stromelysin-1	MMP3
	mRNA of PKA Catalytic Subunit C-alpha	mRNA of PKA Catalytic Subunit C-alpha	#N/A
	Coagulation factor VII	Coagulation factor VII	F7
	Nitric-oxide synthase, endothelial	Nitric-oxide synthase, endothelial	#N/A
	Retinoic acid receptor RXR-alpha	Retinoic acid receptor RXR-alpha	RXRA
	Acetylcholinesterase	Acetylcholinesterase	ACHE
	Gamma-aminobutyric acid receptor subunit alpha-1	Gamma-aminobutyric acid receptor subunit alpha-1	GABRA1
	Amine oxidase [flavin-containing] B	Amine oxidase [flavin-containing] B	#N/A
	Transcription factor p65	Transcription factor p65	RELA
	Epidermal growth factor receptor	Epidermal growth factor receptor	EGFR
	RAC-alpha serine/threonine-protein kinase	RAC-alpha serine/threonine-protein kinase	AKT1
	Vascular endothelial growth factor A	Vascular endothelial growth factor A	VEGFA
	G1/S-specific cyclin-D1	G1/S-specific cyclin-D1	CCND1
	Apoptosis regulator Bcl-2	Apoptosis regulator Bcl-2	BCL2
	Bcl-2-like protein 1	Bcl-2-like protein 1	BCL2L1
	Proto-oncogene c-Fos	Proto-oncogene c-Fos	#N/A
	Cyclin-dependent kinase inhibitor 1	Cyclin-dependent kinase inhibitor 1	CDKN1A
	Eukaryotic translation initiation factor 6	Eukaryotic translation initiation factor 6	EIF6
	Apoptosis regulator BAX	Apoptosis regulator BAX	BAX
	Caspase-9	Caspase-9	CASP9
	Urokinase-type plasminogen activator	Urokinase-type plasminogen activator	PLAU
	72 kDa type IV collagenase	72 kDa type IV collagenase	MMP2
	Matrix metalloproteinase-9	Matrix metalloproteinase-9	MMP9
	Mitogen-activated protein kinase 1	Mitogen-activated protein kinase 1	MAPK1
	Interleukin-10	Interleukin-10	IL10
	Pro-epidermal growth factor	Pro-epidermal growth factor	EGF
	Retinoblastoma-associated protein	Retinoblastoma-associated protein	RB1
	Tumor necrosis factor	Tumor necrosis factor	TNF
	Transcription factor AP-1	Transcription factor AP-1	#N/A
	Interleukin-6	Interleukin-6	IL6
	Cyclin-dependent kinase inhibitor 2A, isoforms 1/2/3	Cyclin-dependent kinase inhibitor 2A, isoforms 1/2/3	#N/A
	Activator of 90 kDa heat shock protein ATPase homolog 1	Activator of 90 kDa heat shock protein ATPase homolog 1	AHSA1
	Caspase-3	Caspase-3	CASP3
	Cellular tumor antigen p53	Cellular tumor antigen p53	TP53
	ETS domain-containing protein Elk-1	ETS domain-containing protein Elk-1	ELK1
	NF-kappa-B inhibitor alpha	NF-kappa-B inhibitor alpha	NFKBIA
	NADPH--cytochrome P450 reductase	NADPH--cytochrome P450 reductase	POR
	Ornithine decarboxylase	Ornithine decarboxylase	ODC1
	Xanthine dehydrogenase/oxidase	Xanthine dehydrogenase/oxidase	XDH
	Caspase-8	Caspase-8	CASP8
	DNA topoisomerase 1	DNA topoisomerase 1	TOP1
	RAF proto-oncogene serine/threonine-protein kinase	RAF proto-oncogene serine/threonine-protein kinase	RAF1
	Superoxide dismutase [Cu-Zn]	Superoxide dismutase [Cu-Zn]	#N/A
	Protein kinase C alpha type	Protein kinase C alpha type	PRKCA
	Interstitial collagenase	Interstitial collagenase	MMP1
	Hypoxia-inducible factor 1-alpha	Hypoxia-inducible factor 1-alpha	HIF1A
	Signal transducer and activator of transcription 1-alpha/beta	Signal transducer and activator of transcription 1-alpha/beta	STAT1
	Protein CBFA2T1	Protein CBFA2T1	RUNX1T1
	Probable E3 ubiquitin-protein ligase HERC5	Probable E3 ubiquitin-protein ligase HERC5	#N/A
	Cell division control protein 2 homolog	Cell division control protein 2 homolog	#N/A
	78 kDa glucose-regulated protein	78 kDa glucose-regulated protein	#N/A
	Receptor tyrosine-protein kinase erbB-2	Receptor tyrosine-protein kinase erbB-2	ERBB2
	Peroxisome proliferator-activated receptor gamma	Peroxisome proliferator-activated receptor gamma	PPARG
	Acetyl-CoA carboxylase 1	Acetyl-CoA carboxylase 1	ACACA
	Heme oxygenase 1	Heme oxygenase 1	HMOX1
	Cytochrome P450 3A4	Cytochrome P450 3A4	CYP3A4
	Cytochrome P450 1A2	Cytochrome P450 1A2	CYP1A2
	Caveolin-1	Caveolin-1	CAV1
	Myc proto-oncogene protein	Myc proto-oncogene protein	MYC
	Tissue factor	Tissue factor	F3
	Gap junction alpha-1 protein	Gap junction alpha-1 protein	GJA1
	Cytochrome P450 1A1	Cytochrome P450 1A1	CYP1A1
	Intercellular adhesion molecule 1	Intercellular adhesion molecule 1	ICAM1
	Interleukin-1 beta	Interleukin-1 beta	IL1B
	C-C motif chemokine 2	C-C motif chemokine 2	CCL2
	E-selectin	E-selectin	SELE
	Vascular cell adhesion protein 1	Vascular cell adhesion protein 1	VCAM1
	Prostaglandin E2 receptor EP3 subtype	Prostaglandin E2 receptor EP3 subtype	PTGER3
	Interleukin-8	Interleukin-8	CXCL8
	Protein kinase C beta type	Protein kinase C beta type	PRKCB
	Baculoviral IAP repeat-containing protein 5	Baculoviral IAP repeat-containing protein 5	BIRC5
	Dual oxidase 2	Dual oxidase 2	DUOX2
	Nitric oxide synthase, endothelial	Nitric oxide synthase, endothelial	NOS3
	Heat shock protein beta-1	Heat shock protein beta-1	HSPB1
	Transforming growth factor beta-1	Transforming growth factor beta-1	#N/A
	Estrogen sulfotransferase	Estrogen sulfotransferase	#N/A
	Maltase-glucoamylase, intestinal	Maltase-glucoamylase, intestinal	#N/A
	Interleukin-2	Interleukin-2	IL2
	Nuclear receptor subfamily 1 group I member 2	Nuclear receptor subfamily 1 group I member 2	NR1I2
	Cytochrome P450 1B1	Cytochrome P450 1B1	CYP1B1
	G2/mitotic-specific cyclin-B1	G2/mitotic-specific cyclin-B1	CCNB1
	Tissue-type plasminogen activator	Tissue-type plasminogen activator	PLAT
	Thrombomodulin	Thrombomodulin	THBD
	Plasminogen activator inhibitor 1	Plasminogen activator inhibitor 1	SERPINE1
	Collagen alpha-1(I) chain	Collagen alpha-1(I) chain	#N/A
	Interferon gamma	Interferon gamma	IFNG
	Arachidonate 5-lipoxygenase	Arachidonate 5-lipoxygenase	#N/A
	Phosphatidylinositol-3,4,5-trisphosphate 3-phosphatase and dual-specificity protein phosphatase PTEN	Phosphatidylinositol-3,4,5-trisphosphate 3-phosphatase and dual-specificity protein phosphatase PTEN	#N/A
	Interleukin-1 alpha	Interleukin-1 alpha	IL1A
	Myeloperoxidase	Myeloperoxidase	MPO
	DNA topoisomerase 2-alpha	DNA topoisomerase 2-alpha	TOP2A
	Neutrophil cytosol factor 1	Neutrophil cytosol factor 1	NCF1
	ATP-binding cassette sub-family G member 2	ATP-binding cassette sub-family G member 2	#N/A
	Hyaluronan synthase 2	Hyaluronan synthase 2	HAS2
	Glutathione S-transferase P	Glutathione S-transferase P	GSTP1
	Nuclear factor erythroid 2-related factor 2	Nuclear factor erythroid 2-related factor 2	NFE2L2
	NAD(P)H dehydrogenase [quinone] 1	NAD(P)H dehydrogenase [quinone] 1	#N/A
	Poly [ADP-ribose] polymerase 1	Poly [ADP-ribose] polymerase 1	#N/A
	Aryl hydrocarbon receptor	Aryl hydrocarbon receptor	AHR
	26S proteasome non-ATPase regulatory subunit 3	26S proteasome non-ATPase regulatory subunit 3	PSMD3
	Solute carrier family 2, facilitated glucose transporter member 4	Solute carrier family 2, facilitated glucose transporter member 4	SLC2A4
	Collagen alpha-1(III) chain	Collagen alpha-1(III) chain	#N/A
	DNA gyrase subunit B	DNA gyrase subunit B	#N/A
	C-X-C motif chemokine 11	C-X-C motif chemokine 11	CXCL11
	C-X-C motif chemokine 2	C-X-C motif chemokine 2	CXCL2
	DDB1- and CUL4-associated factor 5	DDB1- and CUL4-associated factor 5	DCAF5
	Nuclear receptor subfamily 1 group I member 3	Nuclear receptor subfamily 1 group I member 3	NR1I3
	Serine/threonine-protein kinase Chk2	Serine/threonine-protein kinase Chk2	CHEK2
	Insulin receptor	Insulin receptor	INSR
	Claudin-4	Claudin-4	CLDN4
	Peroxisome proliferator-activated receptor alpha	Peroxisome proliferator-activated receptor alpha	PPARA
	Peroxisome proliferator-activated receptor delta	Peroxisome proliferator-activated receptor delta	PPARD
	Heat shock factor protein 1	Heat shock factor protein 1	HSF1
	C-reactive protein	C-reactive protein	CRP
	C-X-C motif chemokine 10	C-X-C motif chemokine 10	CXCL10
	Inhibitor of nuclear factor kappa-B kinase subunit alpha	Inhibitor of nuclear factor kappa-B kinase subunit alpha	CHUK
	Osteopontin	Osteopontin	SPP1
	Runt-related transcription factor 2	Runt-related transcription factor 2	RUNX2
	Ras association domain-containing protein 1	Ras association domain-containing protein 1	RASSF1
	Transcription factor E2F1	Transcription factor E2F1	E2F1
	Transcription factor E2F2	Transcription factor E2F2	E2F2
	Prostatic acid phosphatase	Prostatic acid phosphatase	ACP3
	Cathepsin D	Cathepsin D	CTSD
	Insulin-like growth factor-binding protein 3	Insulin-like growth factor-binding protein 3	IGFBP3
	Insulin-like growth factor II	Insulin-like growth factor II	IGF2
	CD40 ligand	CD40 ligand	CD40LG
	Interferon regulatory factor 1	Interferon regulatory factor 1	IRF1
	Receptor tyrosine-protein kinase erbB-3	Receptor tyrosine-protein kinase erbB-3	ERBB3
	Serum paraoxonase/arylesterase 1	Serum paraoxonase/arylesterase 1	PON1
	Type I iodothyronine deiodinase	Type I iodothyronine deiodinase	DIO1
	Procollagen C-endopeptidase enhancer 1	Procollagen C-endopeptidase enhancer 1	PCOLCE
	Puromycin-sensitive aminopeptidase	Puromycin-sensitive aminopeptidase	NPEPPS
	Hexokinase-2	Hexokinase-2	HK2
	Homeobox protein Nkx-3.1	Homeobox protein Nkx-3.1	NKX3-1
	Ras GTPase-activating protein 1	Ras GTPase-activating protein 1	RASA1
	Peroxidase C1A	Peroxidase C1A	#N/A
	Glutathione S-transferase Mu 1	Glutathione S-transferase Mu 1	GSTM1
	Glutathione S-transferase Mu 2	Glutathione S-transferase Mu 2	GSTM2
MOL008025	Progesterone receptor	Progesterone receptor	PGR
MOL008020	Progesterone receptor	Progesterone receptor	PGR
	Mineralocorticoid receptor	Mineralocorticoid receptor	NR3C2
MOL000359	Progesterone receptor	Progesterone receptor	PGR
	Nuclear receptor coactivator 2	Nuclear receptor coactivator 2	NCOA2
	Mineralocorticoid receptor	Mineralocorticoid receptor	NR3C2
MOL002440	Signal transducer and activator of transcription 3	Signal transducer and activator of transcription 3	STAT3
	Apoptosis regulator Bcl-2	Apoptosis regulator Bcl-2	BCL2
	G2/mitotic-specific cyclin-B1	G2/mitotic-specific cyclin-B1	CCNB1
MOL000394	ACHE
	BCHE
	PCYT1A
	PCYT1B
	PHOSHPHO1
	PLD1
	PLD2
MOL004085	AKR1C1
	AKR1C2
	AR
	CLEC4E
	CYP27B1
	ESR1
	HOXA10
	LSS
	NCOA1
	NCOA2
	NR1I2
	NR1I3
	NR3C2
	PGR
	RORA
	RXRA
	SULT2B1
	VDR

## Sheet: Sheet1 (2)
compound	target	type
MOL004443	PTGS1	1
MOL004443	SCN5A	1
MOL004443	PTGS2	1
MOL004443	RXRA	1
MOL004443	PDE3A	1
MOL004443	ADRB2	1
MOL004443	GABRA1	1
MOL001004	NOS2	1
MOL001004	PTGS1	1
MOL001004	AR	1
MOL001004	PTGS2	1
MOL001004	NCOA2	1
MOL001004	RXRA	1
MOL001004	ACHE	1
MOL001004	PGR	1
MOL001004	NR3C2	1
MOL001004	NR3C1	1
MOL001004	NCOA1	1
MOL004446	ESR1	2
MOL004446	PTGS2	2
MOL004446	NCOA2	2
MOL000358	PGR	3
MOL000358	NCOA2	3
MOL000358	PTGS1	3
MOL000358	PTGS2	3
MOL000358	KCNH2	3
MOL000358	CHRM3	3
MOL000358	CHRM1	3
MOL000358	SCN5A	3
MOL000358	CHRM4	3
MOL000358	PDE3A	3
MOL000358	ADRA1A	3
MOL000358	CHRM2	3
MOL000358	ADRA1B	3
MOL000358	ADRB2	3
MOL000358	CHRNA2	3
MOL000358	SLC6A4	3
MOL000358	OPRM1	3
MOL000358	GABRA1	3
MOL000358	BCL2	3
MOL000358	BAX	3
MOL000358	CASP9	3
MOL000358	CASP3	3
MOL000358	CASP8	3
MOL000358	PRKCA	3
MOL000358	PON1	3
MOL000358	MAP2	3
MOL004440	NR3C2	4
MOL004440	NR3C1	4
MOL001494	PTGS1	5
MOL001494	PTGS2	5
MOL001494	NCOA2	5
MOL001495	PTGS1	6
MOL001495	NCOA2	6
MOL002914	PTGS1	7
MOL002914	PTGS2	7
MOL002914	NCOA2	7
MOL002914	PYGM	7
MOL003006	PTGS2	8
MOL003006	GABRA1	8
MOL003006	ESR1	8
MOL003006	PTGS2	8
MOL002773	AKT1	9
MOL002773	VEGFA	9
MOL002773	BCL2	9
MOL002773	CASP9	9
MOL002773	MMP2	9
MOL002773	CASP3	9
MOL002773	PTGS2	9
MOL002773	CASP8	9
MOL002773	MMP1	9
MOL002773	HMOX1	9
MOL002773	CYP3A4	9
MOL002773	CYP1A2	9
MOL002773	CAV1	9
MOL002773	CTNNB1	9
MOL002773	MYC	9
MOL002773	CASP7	9
MOL002773	F3	9
MOL002773	GJA1	9
MOL002773	MMP10	9
MOL003036	PGR	10
MOL003036	NCOA2	10
MOL003036	NR3C2	10
MOL003044	NOS2	11
MOL003044	PTGS1	11
MOL003044	ESR1	11
MOL003044	AR	11
MOL003044	PTGS2	11
MOL003044	MAPK14	11
MOL003044	GSK3B	11
MOL003044	CHEK1	11
MOL003044	NCOA2	11
MOL003044	NCOA1	11
MOL003095	NOS2	12
MOL003095	PTGS1	12
MOL003095	KCNH2	12
MOL003095	ESR1	12
MOL003095	AR	12
MOL003095	SCN5A	12
MOL003095	PTGS2	12
MOL003095	CACNA2D1	12
MOL003095	ESR2	12
MOL003095	MAPK14	12
MOL003095	GSK3B	12
MOL003095	CHEK1	12
MOL003095	NCOA2	12
MOL003095	NCOA1	12
MOL003095	ADRB2	12
MOL003095	ESR1	12
MOL003095	AR	12
MOL003095	NCOA2	12
MOL003095	NCOA1	12
MOL003117	NOS2	13
MOL003117	PTGS2	13
MOL003117	GABRA1	13
MOL003128	AR	14
MOL000422	NOS2	15
MOL000422	PTGS1	15
MOL000422	AR	15
MOL000422	PTGS2	15
MOL000422	NCOA2	15
MOL000422	PGR	15
MOL000422	CHRM1	15
MOL000422	ACHE	15
MOL000422	SLC6A2	15
MOL000422	CHRM2	15
MOL000422	ADRA1B	15
MOL000422	GABRA1	15
MOL000422	F7	15
MOL000422	RELA	15
MOL000422	IKBKB	15
MOL000422	AKT1	15
MOL000422	BCL2	15
MOL000422	BAX	15
MOL000422	TNF	15
MOL000422	AHSA1	15
MOL000422	CASP3	15
MOL000422	MAPK8	15
MOL000422	XDH	15
MOL000422	MMP1	15
MOL000422	STAT1	15
MOL000422	PPARG	15
MOL000422	HMOX1	15
MOL000422	CYP3A4	15
MOL000422	CYP1A2	15
MOL000422	CYP1A1	15
MOL000422	ICAM1	15
MOL000422	SELE	15
MOL000422	VCAM1	15
MOL000422	NR1I2	15
MOL000422	CYP1B1	15
MOL000422	HAS2	15
MOL000422	GSTP1	15
MOL000422	AHR	15
MOL000422	PSMD3	15
MOL000422	SLC2A4	15
MOL000422	NR1I3	15
MOL000422	INSR	15
MOL000422	DIO1	15
MOL000422	GSTM1	15
MOL000422	GSTM2	15
MOL000422	AKR1C3	15
MOL000422	SLPI	15
MOL000449	PGR	16
MOL000449	NR3C2	16
MOL000449	NCOA2	16
MOL000449	ADH1C	16
MOL000449	RXRA	16
MOL000449	NCOA1	16
MOL000449	PTGS1	16
MOL000449	PTGS2	16
MOL000449	ADRA2A	16
MOL000449	SLC6A2	16
MOL000449	SLC6A3	16
MOL000449	ADRB2	16
MOL000449	PLAU	16
MOL000449	LTA4H	16
MOL000449	CTRB1	16
MOL000449	CHRM3	16
MOL000449	CHRM1	16
MOL000449	ADRB1	16
MOL000449	SCN5A	16
MOL000449	ADRA1A	16
MOL000449	CHRM2	16
MOL000449	ADRA1B	16
MOL000449	GABRA1	16
MOL000006	PTGS1	17
MOL000006	AR	17
MOL000006	PTGS2	17
MOL000006	NCOA2	17
MOL000006	RELA	17
MOL000006	EGFR	17
MOL000006	AKT1	17
MOL000006	VEGFA	17
MOL000006	CCND1	17
MOL000006	BCL2L1	17
MOL000006	CDKN1A	17
MOL000006	CASP9	17
MOL000006	MMP2	17
MOL000006	MMP9	17
MOL000006	MAPK1	17
MOL000006	IL10	17
MOL000006	RB1	17
MOL000006	TNF	17
MOL000006	IL6	17
MOL000006	CASP3	17
MOL000006	TP53	17
MOL000006	NFKBIA	17
MOL000006	XDH	17
MOL000006	TOP1	17
MOL000006	MDM2	17
MOL000006	MMP1	17
MOL000006	PCNA	17
MOL000006	ERBB2	17
MOL000006	PPARG	17
MOL000006	HMOX1	17
MOL000006	CASP7	17
MOL000006	ICAM1	17
MOL000006	MCL1	17
MOL000006	BIRC5	17
MOL000006	IL2	17
MOL000006	CCNB1	17
MOL000006	TYR	17
MOL000006	IFNG	17
MOL000006	IL4	17
MOL000006	TOP2A	17
MOL000006	GSTP1	17
MOL000006	SLC2A4	17
MOL000006	INSR	17
MOL000006	CD40LG	17
MOL000006	PTGES	17
MOL000006	NUF2	17
MOL000006	ADCY2	17
MOL000006	MET	17
MOL000098	PTGS1	18
MOL000098	AR	18
MOL000098	PTGS2	18
MOL000098	NCOA2	18
MOL000098	KCNH2	18
MOL000098	SCN5A	18
MOL000098	ADRB2	18
MOL000098	MMP3	18
MOL000098	F7	18
MOL000098	RXRA	18
MOL000098	ACHE	18
MOL000098	GABRA1	18
MOL000098	RELA	18
MOL000098	EGFR	18
MOL000098	AKT1	18
MOL000098	VEGFA	18
MOL000098	CCND1	18
MOL000098	BCL2	18
MOL000098	BCL2L1	18
MOL000098	CDKN1A	18
MOL000098	EIF6	18
MOL000098	BAX	18
MOL000098	CASP9	18
MOL000098	PLAU	18
MOL000098	MMP2	18
MOL000098	MMP9	18
MOL000098	MAPK1	18
MOL000098	IL10	18
MOL000098	EGF	18
MOL000098	RB1	18
MOL000098	TNF	18
MOL000098	IL6	18
MOL000098	AHSA1	18
MOL000098	CASP3	18
MOL000098	TP53	18
MOL000098	ELK1	18
MOL000098	NFKBIA	18
MOL000098	POR	18
MOL000098	ODC1	18
MOL000098	XDH	18
MOL000098	CASP8	18
MOL000098	TOP1	18
MOL000098	RAF1	18
MOL000098	PRKCA	18
MOL000098	MMP1	18
MOL000098	HIF1A	18
MOL000098	STAT1	18
MOL000098	RUNX1T1	18
MOL000098	ERBB2	18
MOL000098	PPARG	18
MOL000098	ACACA	18
MOL000098	HMOX1	18
MOL000098	CYP3A4	18
MOL000098	CYP1A2	18
MOL000098	CAV1	18
MOL000098	MYC	18
MOL000098	F3	18
MOL000098	GJA1	18
MOL000098	CYP1A1	18
MOL000098	ICAM1	18
MOL000098	IL1B	18
MOL000098	CCL2	18
MOL000098	SELE	18
MOL000098	VCAM1	18
MOL000098	PTGER3	18
MOL000098	CXCL8	18
MOL000098	PRKCB	18
MOL000098	BIRC5	18
MOL000098	DUOX2	18
MOL000098	NOS3	18
MOL000098	HSPB1	18
MOL000098	IL2	18
MOL000098	NR1I2	18
MOL000098	CYP1B1	18
MOL000098	CCNB1	18
MOL000098	PLAT	18
MOL000098	THBD	18
MOL000098	SERPINE1	18
MOL000098	IFNG	18
MOL000098	IL1A	18
MOL000098	MPO	18
MOL000098	TOP2A	18
MOL000098	NCF1	18
MOL000098	HAS2	18
MOL000098	GSTP1	18
MOL000098	NFE2L2	18
MOL000098	AHR	18
MOL000098	PSMD3	18
MOL000098	SLC2A4	18
MOL000098	CXCL11	18
MOL000098	CXCL2	18
MOL000098	DCAF5	18
MOL000098	NR1I3	18
MOL000098	CHEK2	18
MOL000098	INSR	18
MOL000098	CLDN4	18
MOL000098	PPARA	18
MOL000098	PPARD	18
MOL000098	HSF1	18
MOL000098	CRP	18
MOL000098	CXCL10	18
MOL000098	CHUK	18
MOL000098	SPP1	18
MOL000098	RUNX2	18
MOL000098	RASSF1	18
MOL000098	E2F1	18
MOL000098	E2F2	18
MOL000098	ACP3	18
MOL000098	CTSD	18
MOL000098	IGFBP3	18
MOL000098	IGF2	18
MOL000098	CD40LG	18
MOL000098	IRF1	18
MOL000098	ERBB3	18
MOL000098	PON1	18
MOL000098	DIO1	18
MOL000098	PCOLCE	18
MOL000098	NPEPPS	18
MOL000098	HK2	18
MOL000098	NKX3-1	18
MOL000098	RASA1	18
MOL000098	GSTM1	18
MOL000098	GSTM2	18
MOL000449	PGR	19
MOL000449	NR3C2	19
MOL000449	NCOA2	19
MOL000449	ADH1C	19
MOL000449	RXRA	19
MOL000449	NCOA1	19
MOL000449	PTGS1	19
MOL000449	PTGS2	19
MOL000449	ADRA2A	19
MOL000449	SLC6A2	19
MOL000449	SLC6A3	19
MOL000449	ADRB2	19
MOL000449	PLAU	19
MOL000449	LTA4H	19
MOL000449	CTRB1	19
MOL000449	CHRM3	19
MOL000449	CHRM1	19
MOL000449	ADRB1	19
MOL000449	SCN5A	19
MOL000449	ADRA1A	19
MOL000449	CHRM2	19
MOL000449	ADRA1B	19
MOL000449	GABRA1	19
MOL000006	PTGS1	20
MOL000006	AR	20
MOL000006	PTGS2	20
MOL000006	NCOA2	20
MOL000006	RELA	20
MOL000006	EGFR	20
MOL000006	AKT1	20
MOL000006	VEGFA	20
MOL000006	CCND1	20
MOL000006	BCL2L1	20
MOL000006	CDKN1A	20
MOL000006	CASP9	20
MOL000006	MMP2	20
MOL000006	MMP9	20
MOL000006	MAPK1	20
MOL000006	IL10	20
MOL000006	RB1	20
MOL000006	TNF	20
MOL000006	IL6	20
MOL000006	CASP3	20
MOL000006	TP53	20
MOL000006	NFKBIA	20
MOL000006	XDH	20
MOL000006	TOP1	20
MOL000006	MDM2	20
MOL000006	MMP1	20
MOL000006	PCNA	20
MOL000006	ERBB2	20
MOL000006	PPARG	20
MOL000006	HMOX1	20
MOL000006	CASP7	20
MOL000006	ICAM1	20
MOL000006	MCL1	20
MOL000006	BIRC5	20
MOL000006	IL2	20
MOL000006	CCNB1	20
MOL000006	TYR	20
MOL000006	IFNG	20
MOL000006	IL4	20
MOL000006	TOP2A	20
MOL000006	GSTP1	20
MOL000006	SLC2A4	20
MOL000006	INSR	20
MOL000006	CD40LG	20
MOL000006	PTGES	20
MOL000006	NUF2	20
MOL000006	ADCY2	20
MOL000006	MET	20
MOL000098	PTGS1	21
MOL000098	AR	21
MOL000098	PTGS2	21
MOL000098	NCOA2	21
MOL000098	KCNH2	21
MOL000098	SCN5A	21
MOL000098	ADRB2	21
MOL000098	MMP3	21
MOL000098	F7	21
MOL000098	RXRA	21
MOL000098	ACHE	21
MOL000098	GABRA1	21
MOL000098	RELA	21
MOL000098	EGFR	21
MOL000098	AKT1	21
MOL000098	VEGFA	21
MOL000098	CCND1	21
MOL000098	BCL2	21
MOL000098	BCL2L1	21
MOL000098	CDKN1A	21
MOL000098	EIF6	21
MOL000098	BAX	21
MOL000098	CASP9	21
MOL000098	PLAU	21
MOL000098	MMP2	21
MOL000098	MMP9	21
MOL000098	MAPK1	21
MOL000098	IL10	21
MOL000098	EGF	21
MOL000098	RB1	21
MOL000098	TNF	21
MOL000098	IL6	21
MOL000098	AHSA1	21
MOL000098	CASP3	21
MOL000098	TP53	21
MOL000098	ELK1	21
MOL000098	NFKBIA	21
MOL000098	POR	21
MOL000098	ODC1	21
MOL000098	XDH	21
MOL000098	CASP8	21
MOL000098	TOP1	21
MOL000098	RAF1	21
MOL000098	PRKCA	21
MOL000098	MMP1	21
MOL000098	HIF1A	21
MOL000098	STAT1	21
MOL000098	RUNX1T1	21
MOL000098	ERBB2	21
MOL000098	PPARG	21
MOL000098	ACACA	21
MOL000098	HMOX1	21
MOL000098	CYP3A4	21
MOL000098	CYP1A2	21
MOL000098	CAV1	21
MOL000098	MYC	21
MOL000098	F3	21
MOL000098	GJA1	21
MOL000098	CYP1A1	21
MOL000098	ICAM1	21
MOL000098	IL1B	21
MOL000098	CCL2	21
MOL000098	SELE	21
MOL000098	VCAM1	21
MOL000098	PTGER3	21
MOL000098	CXCL8	21
MOL000098	PRKCB	21
MOL000098	BIRC5	21
MOL000098	DUOX2	21
MOL000098	NOS3	21
MOL000098	HSPB1	21
MOL000098	IL2	21
MOL000098	NR1I2	21
MOL000098	CYP1B1	21
MOL000098	CCNB1	21
MOL000098	PLAT	21
MOL000098	THBD	21
MOL000098	SERPINE1	21
MOL000098	IFNG	21
MOL000098	IL1A	21
MOL000098	MPO	21
MOL000098	TOP2A	21
MOL000098	NCF1	21
MOL000098	HAS2	21
MOL000098	GSTP1	21
MOL000098	NFE2L2	21
MOL000098	AHR	21
MOL000098	PSMD3	21
MOL000098	SLC2A4	21
MOL000098	CXCL11	21
MOL000098	CXCL2	21
MOL000098	DCAF5	21
MOL000098	NR1I3	21
MOL000098	CHEK2	21
MOL000098	INSR	21
MOL000098	CLDN4	21
MOL000098	PPARA	21
MOL000098	PPARD	21
MOL000098	HSF1	21
MOL000098	CRP	21
MOL000098	CXCL10	21
MOL000098	CHUK	21
MOL000098	SPP1	21
MOL000098	RUNX2	21
MOL000098	RASSF1	21
MOL000098	E2F1	21
MOL000098	E2F2	21
MOL000098	ACP3	21
MOL000098	CTSD	21
MOL000098	IGFBP3	21
MOL000098	IGF2	21
MOL000098	CD40LG	21
MOL000098	IRF1	21
MOL000098	ERBB3	21
MOL000098	PON1	21
MOL000098	DIO1	21
MOL000098	PCOLCE	21
MOL000098	NPEPPS	21
MOL000098	HK2	21
MOL000098	NKX3-1	21
MOL000098	RASA1	21
MOL000098	GSTM1	21
MOL000098	GSTM2	21
MOL000173	NOS2	22
MOL000173	PTGS1	22
MOL000173	ESR1	22
MOL000173	AR	22
MOL000173	SCN5A	22
MOL000173	PTGS2	22
MOL000173	RXRA	22
MOL000173	PDE3A	22
MOL000173	MAPK14	22
MOL000173	GSK3B	22
MOL000173	CHEK1	22
MOL000173	ADRB2	22
MOL000173	GABRA1	22
MOL000173	RELA	22
MOL000173	AKT1	22
MOL000173	CCND1	22
MOL000173	BCL2	22
MOL000173	CDKN1A	22
MOL000173	EIF6	22
MOL000173	BAX	22
MOL000173	CASP9	22
MOL000173	KDR	22
MOL000173	TNF	22
MOL000173	IL6	22
MOL000173	AHSA1	22
MOL000173	CASP3	22
MOL000173	TP53	22
MOL000173	TEP1	22
MOL000173	MMP1	22
MOL000173	CCL2	22
MOL000173	PRKCD	22
MOL000173	PTGER3	22
MOL000173	FN1	22
MOL000173	CXCL8	22
MOL000173	MCL1	22
MOL003283	ESR1	23
MOL003283	AR	23
MOL003283	PTGS2	23
MOL003283	F7	23
MOL003283	ADRB2	23
MOL003283	ESR2	23
MOL003283	MAPK14	23
MOL003283	GSK3B	23
MOL003283	CHEK1	23
MOL003283	NCOA2	23
MOL003283	SCN5A	23
MOL003283	CCNA2	23
MOL003283	PTGS1	23
MOL003290	CHRM3	24
MOL003290	KCNH2	24
MOL003290	ESR1	24
MOL003290	SCN5A	24
MOL003290	PTGS2	24
MOL003290	F7	24
MOL003290	PDE3A	24
MOL003290	ADRA1B	24
MOL003290	SLC6A3	24
MOL003290	ADRB2	24
MOL003290	ADRA1D	24
MOL003290	NCOA2	24
MOL003295	PTGS1	25
MOL003295	KCNH2	25
MOL003295	SCN5A	25
MOL003295	PTGS2	25
MOL003295	RXRA	25
MOL003295	PDE3A	25
MOL003295	ADRA1B	25
MOL003295	ADRB2	25
MOL003295	RXRB	25
MOL003295	NCOA2	25
MOL003295	NCOA1	25
MOL003306	PTGS1	26
MOL003306	KCNH2	26
MOL003306	SCN5A	26
MOL003306	PTGS2	26
MOL003306	ADRA1B	26
MOL003306	ADRB2	26
MOL003306	NCOA2	26
MOL003306	NCOA1	26
MOL003308	KCNH2	27
MOL003308	SCN5A	27
MOL003308	PTGS2	27
MOL003308	ADRB2	27
MOL003308	NCOA2	27
MOL003308	NCOA1	27
MOL003315	NR3C1	28
MOL000211	PGR	29
MOL003322	KCNH2	30
MOL003322	SCN5A	30
MOL003322	PTGS2	30
MOL003322	ADRA1B	30
MOL003322	ADRB2	30
MOL003322	NCOA2	30
MOL003322	NCOA1	30
MOL003330	CHRM3	31
MOL003330	KCNH2	31
MOL003330	CHRM1	31
MOL003330	SCN5A	31
MOL003330	CHRM5	31
MOL003330	PTGS2	31
MOL003330	ADRA1B	31
MOL003330	ADRB2	31
MOL003330	NCOA2	31
MOL003347	CYP3A4	32
MOL003347	ICAM1	32
MOL003347	CXCL8	32
MOL003347	NR1I2	32
MOL003370	NOS2	33
MOL003370	PTGS1	33
MOL003370	SCN5A	33
MOL003370	PTGS2	33
MOL003370	RXRA	33
MOL003370	ESR2	33
MOL003370	CHEK1	33
MOL000358	PGR	34
MOL000358	NCOA2	34
MOL000358	PTGS1	34
MOL000358	PTGS2	34
MOL000358	KCNH2	34
MOL000358	CHRM3	34
MOL000358	CHRM1	34
MOL000358	SCN5A	34
MOL000358	CHRM4	34
MOL000358	PDE3A	34
MOL000358	ADRA1A	34
MOL000358	CHRM2	34
MOL000358	ADRA1B	34
MOL000358	ADRB2	34
MOL000358	CHRNA2	34
MOL000358	SLC6A4	34
MOL000358	OPRM1	34
MOL000358	GABRA1	34
MOL000358	BCL2	34
MOL000358	BAX	34
MOL000358	CASP9	34
MOL000358	CASP3	34
MOL000358	CASP8	34
MOL000358	PRKCA	34
MOL000358	PON1	34
MOL000358	MAP2	34
MOL000422	NOS2	35
MOL000422	PTGS1	35
MOL000422	AR	35
MOL000422	PTGS2	35
MOL000422	NCOA2	35
MOL000422	PGR	35
MOL000422	CHRM1	35
MOL000422	ACHE	35
MOL000422	SLC6A2	35
MOL000422	CHRM2	35
MOL000422	ADRA1B	35
MOL000422	GABRA1	35
MOL000422	F7	35
MOL000422	RELA	35
MOL000422	IKBKB	35
MOL000422	AKT1	35
MOL000422	BCL2	35
MOL000422	BAX	35
MOL000422	TNF	35
MOL000422	AHSA1	35
MOL000422	CASP3	35
MOL000422	MAPK8	35
MOL000422	XDH	35
MOL000422	MMP1	35
MOL000422	STAT1	35
MOL000422	PPARG	35
MOL000422	HMOX1	35
MOL000422	CYP3A4	35
MOL000422	CYP1A2	35
MOL000422	CYP1A1	35
MOL000422	ICAM1	35
MOL000422	SELE	35
MOL000422	VCAM1	35
MOL000422	NR1I2	35
MOL000422	CYP1B1	35
MOL000422	HAS2	35
MOL000422	GSTP1	35
MOL000422	AHR	35
MOL000422	PSMD3	35
MOL000422	SLC2A4	35
MOL000422	NR1I3	35
MOL000422	INSR	35
MOL000422	DIO1	35
MOL000422	GSTM1	35
MOL000422	GSTM2	35
MOL000422	AKR1C3	35
MOL000422	SLPI	35
MOL000522	KCNH2	36
MOL000522	SCN5A	36
MOL000522	PTGS2	36
MOL000522	KDR	36
MOL000522	ADRB2	36
MOL000522	NCOA1	36
MOL000522	MUC1	36
MOL000006	PTGS1	37
MOL000006	AR	37
MOL000006	PTGS2	37
MOL000006	NCOA2	37
MOL000006	RELA	37
MOL000006	EGFR	37
MOL000006	AKT1	37
MOL000006	VEGFA	37
MOL000006	CCND1	37
MOL000006	BCL2L1	37
MOL000006	CDKN1A	37
MOL000006	CASP9	37
MOL000006	MMP2	37
MOL000006	MMP9	37
MOL000006	MAPK1	37
MOL000006	IL10	37
MOL000006	RB1	37
MOL000006	TNF	37
MOL000006	IL6	37
MOL000006	CASP3	37
MOL000006	TP53	37
MOL000006	NFKBIA	37
MOL000006	XDH	37
MOL000006	TOP1	37
MOL000006	MDM2	37
MOL000006	MMP1	37
MOL000006	PCNA	37
MOL000006	ERBB2	37
MOL000006	PPARG	37
MOL000006	HMOX1	37
MOL000006	CASP7	37
MOL000006	ICAM1	37
MOL000006	MCL1	37
MOL000006	BIRC5	37
MOL000006	IL2	37
MOL000006	CCNB1	37
MOL000006	TYR	37
MOL000006	IFNG	37
MOL000006	IL4	37
MOL000006	TOP2A	37
MOL000006	GSTP1	37
MOL000006	SLC2A4	37
MOL000006	INSR	37
MOL000006	CD40LG	37
MOL000006	PTGES	37
MOL000006	NUF2	37
MOL000006	ADCY2	37
MOL000006	MET	37
MOL000791	PTGS1	38
MOL000791	KCNH2	38
MOL000791	AR	38
MOL000791	SCN5A	38
MOL000791	PTGS2	38
MOL000791	KDR	38
MOL000791	ACHE	38
MOL000791	GJA1	38
MOL000791	GABBR1	38
MOL000791	BMPR2	38
MOL000791	GRM5	38
MOL000791	GNRH1	38
MOL000791	ALDH3A1	38
MOL000791	GNRHR	38
MOL000791	CRH	38
MOL000791	SLC6A2	38
MOL000791	GJB1	38
MOL000791	GRM1	38
MOL000791	VCP	38
MOL000098	PTGS1	39
MOL000098	AR	39
MOL000098	PTGS2	39
MOL000098	NCOA2	39
MOL000098	KCNH2	39
MOL000098	SCN5A	39
MOL000098	ADRB2	39
MOL000098	MMP3	39
MOL000098	F7	39
MOL000098	RXRA	39
MOL000098	ACHE	39
MOL000098	GABRA1	39
MOL000098	RELA	39
MOL000098	EGFR	39
MOL000098	AKT1	39
MOL000098	VEGFA	39
MOL000098	CCND1	39
MOL000098	BCL2	39
MOL000098	BCL2L1	39
MOL000098	CDKN1A	39
MOL000098	EIF6	39
MOL000098	BAX	39
MOL000098	CASP9	39
MOL000098	PLAU	39
MOL000098	MMP2	39
MOL000098	MMP9	39
MOL000098	MAPK1	39
MOL000098	IL10	39
MOL000098	EGF	39
MOL000098	RB1	39
MOL000098	TNF	39
MOL000098	IL6	39
MOL000098	AHSA1	39
MOL000098	CASP3	39
MOL000098	TP53	39
MOL000098	ELK1	39
MOL000098	NFKBIA	39
MOL000098	POR	39
MOL000098	ODC1	39
MOL000098	XDH	39
MOL000098	CASP8	39
MOL000098	TOP1	39
MOL000098	RAF1	39
MOL000098	PRKCA	39
MOL000098	MMP1	39
MOL000098	HIF1A	39
MOL000098	STAT1	39
MOL000098	RUNX1T1	39
MOL000098	ERBB2	39
MOL000098	PPARG	39
MOL000098	ACACA	39
MOL000098	HMOX1	39
MOL000098	CYP3A4	39
MOL000098	CYP1A2	39
MOL000098	CAV1	39
MOL000098	MYC	39
MOL000098	F3	39
MOL000098	GJA1	39
MOL000098	CYP1A1	39
MOL000098	ICAM1	39
MOL000098	IL1B	39
MOL000098	CCL2	39
MOL000098	SELE	39
MOL000098	VCAM1	39
MOL000098	PTGER3	39
MOL000098	CXCL8	39
MOL000098	PRKCB	39
MOL000098	BIRC5	39
MOL000098	DUOX2	39
MOL000098	NOS3	39
MOL000098	HSPB1	39
MOL000098	IL2	39
MOL000098	NR1I2	39
MOL000098	CYP1B1	39
MOL000098	CCNB1	39
MOL000098	PLAT	39
MOL000098	THBD	39
MOL000098	SERPINE1	39
MOL000098	IFNG	39
MOL000098	IL1A	39
MOL000098	MPO	39
MOL000098	TOP2A	39
MOL000098	NCF1	39
MOL000098	HAS2	39
MOL000098	GSTP1	39
MOL000098	NFE2L2	39
MOL000098	AHR	39
MOL000098	PSMD3	39
MOL000098	SLC2A4	39
MOL000098	CXCL11	39
MOL000098	CXCL2	39
MOL000098	DCAF5	39
MOL000098	NR1I3	39
MOL000098	CHEK2	39
MOL000098	INSR	39
MOL000098	CLDN4	39
MOL000098	PPARA	39
MOL000098	PPARD	39
MOL000098	HSF1	39
MOL000098	CRP	39
MOL000098	CXCL10	39
MOL000098	CHUK	39
MOL000098	SPP1	39
MOL000098	RUNX2	39
MOL000098	RASSF1	39
MOL000098	E2F1	39
MOL000098	E2F2	39
MOL000098	ACP3	39
MOL000098	CTSD	39
MOL000098	IGFBP3	39
MOL000098	IGF2	39
MOL000098	CD40LG	39
MOL000098	IRF1	39
MOL000098	ERBB3	39
MOL000098	PON1	39
MOL000098	DIO1	39
MOL000098	PCOLCE	39
MOL000098	NPEPPS	39
MOL000098	HK2	39
MOL000098	NKX3-1	39
MOL000098	RASA1	39
MOL000098	GSTM1	39
MOL000098	GSTM2	39
MOL008025	PGR	40
MOL008020	PGR	41
MOL008020	NR3C2	41
MOL000359	PGR	42
MOL000359	NCOA2	42
MOL000359	NR3C2	42
MOL002440	STAT3	43
MOL002440	BCL2	43
MOL002440	CCNB1	43
MOL000394	ACHE	44
MOL000394	BCHE	44
MOL000394	PCYT1A	44
MOL000394	PCYT1B	44
MOL000394	PHOSHPHO1	44
MOL000394	PLD1	44
MOL000394	PLD2	44
MOL004085	AKR1C1	45
MOL004085	AKR1C2	45
MOL004085	AR	45
MOL004085	CLEC4E	45
MOL004085	CYP27B1	45
MOL004085	ESR1	45
MOL004085	HOXA10	45
MOL004085	LSS	45
MOL004085	NCOA1	45
MOL004085	NCOA2	45
MOL004085	NR1I2	45
MOL004085	NR1I3	45
MOL004085	NR3C2	45
MOL004085	PGR	45
MOL004085	RORA	45
MOL004085	RXRA	45
MOL004085	SULT2B1	45
MOL004085	VDR	45
Inflammation	TNF	46
Inflammation	CRP	47
Inflammation	IL1B	48
Inflammation	IL6	49
Inflammation	PTGS2	50
Inflammation	TLR2	51
Inflammation	MIF	52
Inflammation	ICAM1	53
Inflammation	IL10	54
Inflammation	CCL2	55
Inflammation	BDNF	56
Inflammation	PPARG	57
Inflammation	TRPV1	58
Inflammation	IL1RN	59
Inflammation	TAC1	60
Inflammation	FGF2	61
Inflammation	PTGES	62
Inflammation	BDKRB2	63
Inflammation	NGF	64
Inflammation	CALCA	65
Inflammation	PTGER4	66
Inflammation	CXCL8	67
Inflammation	TGFB1	68
Inflammation	LEP	69
Inflammation	IFNG	70
Inflammation	ADIPOQ	71
Inflammation	TLR4	72
Inflammation	HMOX1	73
Inflammation	IL17A	74
Inflammation	HMGB1	75
Inflammation	F2RL1	76
Inflammation	MMP9	77
Inflammation	MPO	78
Inflammation	SOD1	79
Inflammation	VEGFA	80
Inflammation	PARP1	81
Inflammation	NLRP3	82
Inflammation	NOS2	83
Inflammation	AHR	84
Inflammation	APOA1	85
Inflammation	AGER	86
Inflammation	TNFSF15	87
Inflammation	CSF2	88
Inflammation	IDO1	89
Inflammation	LTB4R	90
Inflammation	TSLP	91
Inflammation	PLAUR	92
Inflammation	IL13	93
Inflammation	PPARA	94
Inflammation	LCN2	95
Inflammation	TLR9	96
Inflammation	LTF	97
Inflammation	UCN	98
Inflammation	MMP2	99
Inflammation	PROCR	100
Inflammation	SCGB1A1	101
Inflammation	BDKRB1	102
Inflammation	F2R	103
Inflammation	TNFRSF11B	104
Inflammation	TIMP1	105
Inflammation	CXCR3	106
Inflammation	AGT	107
Inflammation	STAT3	108
Inflammation	IL1A	109
Inflammation	AKT1	110
Inflammation	COL2A1	111
Inflammation	ABCB4	112
Inflammation	TF	113
Inflammation	ATP7B	114
Inflammation	SULT2B1	115
Inflammation	GAL	116
Inflammation	OXT	117
Inflammation	TGFA	118
Inflammation	ASIC3	119
Inflammation	PLAA	120
Inflammation	TFRC	121
Inflammation	NPPB	122
Inflammation	WDR1	123
Inflammation	CD3E	124
Inflammation	TP73	125
Inflammation	TNFAIP3	126
Inflammation	CCL3	127
Inflammation	ZFP36	128
Inflammation	PTPN1	129
Inflammation	CCL4	130
Inflammation	CASP1	131
Inflammation	CCL11	132
Inflammation	SLC22A5	133
Inflammation	CCK	134
Inflammation	KYNU	135
Inflammation	SELENOS	136
Inflammation	TSC2	137
Inflammation	TRPA1	138
Inflammation	RORC	139
Inflammation	CLN6	140
Inflammation	MIR34A	141
Inflammation	MIR21	142
Inflammation	ASIC2	143
Inflammation	EFNB1	144
Inflammation	EGR1	145
Inflammation	JAK2	146
Inflammation	IRF7	147
Inflammation	EIF4EBP1	148
Inflammation	EPO	149
Inflammation	IL17RA	150
Inflammation	TBX21	151
Inflammation	CXCL2	152
Inflammation	ANGPT1	153
Inflammation	IFNL3	154
Inflammation	GATA3	155
Inflammation	MIR217	156
Inflammation	EDN1	157
Inflammation	NR1H4	158
Inflammation	MYD88	159
Inflammation	MVK	160
Inflammation	SH2B3	161
Inflammation	MASP2	162
Inflammation	STS	163
Inflammation	DUSP10	164
Inflammation	ASIC1	165
Inflammation	GALNS	166
Inflammation	TREX1	167
Inflammation	UCN3	168
Inflammation	MIR22	169
Inflammation	CHRNA4	170
Inflammation	CRHR2	171
Inflammation	CHRNB2	172
Inflammation	CXCL1	173
Inflammation	CCL5	174
Inflammation	IL15	175
Inflammation	TLR6	176
Inflammation	ANXA1	177
Inflammation	KLK1	178
Inflammation	ABCB1	179
Inflammation	APOA4	180
Inflammation	F11R	181
Inflammation	SDC1	182
Inflammation	NPFF	183
Inflammation	SERPINA3	184
Inflammation	CCR5	185
Inflammation	CAMK2A	186
Inflammation	ADORA1	187
Inflammation	PIK3CG	188
Inflammation	PDE5A	189
Inflammation	SPINK1	190
Inflammation	MUC2	191
Inflammation	CDK5	192
Inflammation	NPY5R	193
Inflammation	PDPN	194
Inflammation	NTRK2	195
Inflammation	OPRM1	196
Inflammation	PCSK1	197
Inflammation	PCSK2	198
Inflammation	CYP1A1	199
Inflammation	PLA2G4A	200
Inflammation	CX3CR1	201
Inflammation	FGG	202
Inflammation	TACR3	203
Inflammation	TACR1	204
Inflammation	ACSL6	205
Inflammation	HP	206
Inflammation	ALOX5	207
Inflammation	S100A8	208
Inflammation	ALOX5AP	209
Inflammation	TFAM	210
Inflammation	ACSL4	211
Inflammation	SERPINC1	212
Inflammation	EGFR	213
Inflammation	KCNK2	214
Inflammation	CXCR2	215
Inflammation	AIF1	216
Inflammation	A2M	217
Inflammation	F3	218
Inflammation	ACSL3	219
Inflammation	MTOR	220
Fritillariae Thunbrgii Bulbus	MOL004443	221
Fritillariae Thunbrgii Bulbus	MOL001004	221
Fritillariae Thunbrgii Bulbus	MOL004446	221
Fritillariae Thunbrgii Bulbus	MOL000358	221
Fritillariae Thunbrgii Bulbus	MOL004440	221
Lonicerae Japonicae Flos	MOL001494	222
Lonicerae Japonicae Flos	MOL001495	222
Lonicerae Japonicae Flos	MOL002914	222
Lonicerae Japonicae Flos	MOL003006	222
Lonicerae Japonicae Flos	MOL003014	222
Lonicerae Japonicae Flos	MOL002773	222
Lonicerae Japonicae Flos	MOL003036	222
Lonicerae Japonicae Flos	MOL003044	222
Lonicerae Japonicae Flos	MOL003095	222
Lonicerae Japonicae Flos	MOL003111	222
Lonicerae Japonicae Flos	MOL003117	222
Lonicerae Japonicae Flos	MOL003128	222
Lonicerae Japonicae Flos	MOL000358	222
Lonicerae Japonicae Flos	MOL000422	222
Lonicerae Japonicae Flos	MOL000449	222
Lonicerae Japonicae Flos	MOL000006	222
Lonicerae Japonicae Flos	MOL000098	222
Forsythiae Fructus	MOL000173	223
Forsythiae Fructus	MOL003283	223
Forsythiae Fructus	MOL003290	223
Forsythiae Fructus	MOL003295	223
Forsythiae Fructus	MOL003305	223
Forsythiae Fructus	MOL003306	223
Forsythiae Fructus	MOL003308	223
Forsythiae Fructus	MOL003315	223
Forsythiae Fructus	MOL000211	223
Forsythiae Fructus	MOL003322	223
Forsythiae Fructus	MOL003330	223
Forsythiae Fructus	MOL003347	223
Forsythiae Fructus	MOL003370	223
Forsythiae Fructus	MOL000358	223
Forsythiae Fructus	MOL000422	223
Forsythiae Fructus	MOL000522	223
Forsythiae Fructus	MOL000006	223
Forsythiae Fructus	MOL000791	223
Forsythiae Fructus	MOL000098	223
Tetrapanacis Medulla	MOL008025	224
Tetrapanacis Medulla	MOL008020	224
Tetrapanacis Medulla	MOL000359	224
Cueurbitaceae	MOL002440	225
Dandelion	MOL000394	226
Dandelion	MOL004085	226
